# Supplementary material for: The long non-coding RNA lncRNA973 is involved in cotton response to salt stress
Source: BMC Plant Biol. 2019 Oct 30;19:459. doi: 10.1186/s12870-019-2088-0 (PMC6822370; doi:10.1186/s12870-019-2088-0)
Supplement: Supplementary file 6 — Additional file 6: Table S1. lncRNA973 co-expressed protein-coding genes information. (XLS 3055 kb) [file 12870_2019_2088_MOESM6_ESM.xls]

## Sheet: Sheet1
Additional file 6: Table S1 lncRNA973 co-expressed protein-coding genes information
LncRNA	LncRNA_position	Gene_id	Correlation	Energy	Position	Gene	NR:Seq-id	NR:Score	NR:Evalue	NR:Description	NT:Seq-id	NT:Score	NT:Evalue	NT:Description	Uniprot:UniProtKB-AC	Uniprot:Score	Uniprot:Evalue	Uniprot:Description	COG:gene	COG:Score	COG:Eval	COG:num	Pfam:pfam_ID	Pfam:pfam_Name	Pfam:pfam_Description	GO:biological_process	GO:cellular_component	GO:molecular_function	KEGG:KO	KEGG:Description
lnc_973	D04:12691835-12695131:+	evm.TU.Gh_A05G3138	0.936044	-87.1	chrA05:80997056-80997607:+	evm.TU.Gh_A05G3138	gi|823253676|ref|XP_012459474.1|	857	7e-115	PREDICTED: uncharacterized protein LOC105779981 [Gossypium raimondii]	gi|590645591|ref|XM_007031325.1|	423	0	Theobroma cacao RNA ligase/cyclic nucleotide phosphodiesterase family protein isoform 1 (TCM_016829) mRNA, complete cds	.	.	.	.	.	.	.	.	pfam13563	2_5_RNA_ligase2	2'-5' RNA ligase superfamily. This family contains proteins related to pfam02834. These proteins are likely to be enzymes, but they may not share the RNA ligase activity.	.	.	.	.	.
lnc_973	D04:12691835-12695131:+	evm.TU.Gh_D06G0114	0.999578	-87.1	chrD06:1185086-1185665:+	evm.TU.Gh_D06G0114	gi|823235473|ref|XP_012450376.1|	745	3e-99	PREDICTED: uncharacterized protein LOC105773211 [Gossypium raimondii]	gi|519689280|gb|JX583175.1|	46	4e-14	Gossypium hirsutum clone NBRI_GE16156 microsatellite sequence	Q9T076	51.2	5e-07	Early nodulin-like protein 2	.	.	.	.	pfam02298	Cu_bind_like	Plastocyanin-like domain. This family represents a domain found in flowering plants related to the copper binding protein plastocyanin. Some members of this family may not bind copper due to the lack of key residues.	.	GO:0031225|anchored component of membrane;GO:0046658|anchored component of plasma membrane;GO:0048046|apoplast;GO:0009507|chloroplast;GO:0005886|plasma membrane;GO:0005773|vacuole;	GO:0009055|electron carrier activity;	.	.
lnc_973	D04:12691835-12695131:+	evm.TU.Gh_A05G3132	0.948019	-87.1	chrA05:80843261-80847250:+	evm.TU.Gh_A05G3132	gi|728819501|gb|KHG03211.1|	3885	0	Potassium transporter 8 -like protein [Gossypium arboreum]	gi|281487780|gb|GU142863.1|	1746	0	Gossypium hirsutum potassium transporter (KT) mRNA, complete cds	Q9M7J9	1192	0	Potassium transporter 8	BMEI0622	284	2e-83	COG3158	pfam02705	K_trans	K+ potassium transporter. This is a family of K+ potassium transporters that are conserved across phyla, having both bacterial (KUP), yeast (HAK), and plant (AtKT) sequences as members.	.	GO:0016021|integral component of membrane;GO:0005886|plasma membrane;	GO:0015079|potassium ion transmembrane transporter activity;	K03549	kup; KUP system potassium uptake protein
lnc_973	D04:12691835-12695131:+	evm.TU.Gh_A05G3135	0.945396	-87.1	chrA05:80908412-80909043:+	evm.TU.Gh_A05G3135	gi|728828324|gb|KHG07767.1|	625	1e-79	Auxin-induced 5NG4 [Gossypium arboreum]	.	.	.	.	Q9FL08	115	1e-29	WAT1-related protein At5g40240	.	.	.	.	pfam01925	TauE	Sulfite exporter TauE/SafE. This is a family of integral membrane proteins where the alignment appears to contain two duplicated modules of three transmembrane helices. The proteins are involved in the transport of anions across the cytoplasmic membrane during taurine metabolizm as an exporter of sulfoacetate. This family used to be known as DUF81.	.	GO:0016021|integral component of membrane;	GO:0022857|transmembrane transporter activity;	.	.
lnc_973	D04:12691835-12695131:+	evm.TU.Gh_A05G3136	0.962594	-87.1	chrA05:80924771-80926883:+	evm.TU.Gh_A05G3136	gi|823253763|ref|XP_012459520.1|	1715	0	PREDICTED: WAT1-related protein At3g28050-like [Gossypium raimondii]	gi|590645621|ref|XM_007031333.1|	667	0	Theobroma cacao Nodulin MtN21 /EamA-like transporter family protein isoform 1 (TCM_016835) mRNA, complete cds	Q94JU2	433	3e-149	WAT1-related protein At3g28050	.	.	.	.	pfam00892	EamA	EamA-like transporter family. This family includes many hypothetical membrane proteins of unknown function. Many of the proteins contain two copies of the aligned region. The family used to be known as DUF6.	.	GO:0016021|integral component of membrane;	GO:0022857|transmembrane transporter activity;	.	.
lnc_973	D04:12691835-12695131:+	evm.TU.Gh_A05G3137	0.93228	-87.1	chrA05:80958578-80989262:+	evm.TU.Gh_A05G3137	gi|763811398|gb|KJB78300.1|	3040	0	hypothetical protein B456_012G059800 [Gossypium raimondii]	gi|590645595|ref|XM_007031326.1|	876	0	Theobroma cacao Peroxidase superfamily protein isoform 1 (TCM_016830) mRNA, complete cds	Q9SGH6	905	0	Alpha-dioxygenase 1	.	.	.	.	pfam03098	An_peroxidase	Animal haem peroxidase.	GO:1902609|(R)-2-hydroxy-alpha-linolenic acid biosynthetic process;GO:0008219|cell death;GO:0071732|cellular response to nitric oxide;GO:0034614|cellular response to reactive oxygen species;GO:0071446|cellular response to salicylic acid stimulus;GO:0042742|defense response to bacterium;GO:0050832|defense response to fungus;GO:0001561|fatty acid alpha-oxidation;GO:0006629|lipid metabolic process;G…	GO:0012511|monolayer-surrounded lipid storage body;	GO:0020037|heme binding;GO:0046872|metal ion binding;GO:0016702|oxidoreductase activity, acting on single donors with incorporation of molecular oxygen, incorporation of two atoms of oxygen;GO:0004601|peroxidase activity;	K10529	DOX1; alpha-dioxygenase [EC:1.-.-.-]
lnc_973	D04:12691835-12695131:+	evm.TU.Gh_A12G1479	0.962765	-87.1	chrA12:74127138-74131437:+	evm.TU.Gh_A12G1479	gi|823211304|ref|XP_012438509.1|	2173	0	PREDICTED: protein root UVB sensitive 3 isoform X1 [Gossypium raimondii]	gi|590699210|ref|XM_007045804.1|	871	0	Theobroma cacao Uncharacterized protein isoform 1 (TCM_011535) mRNA, complete cds	Q84JB8	614	0	Protein root UVB sensitive 3	.	.	.	.	pfam04884	DUF647	Vitamin B6 photo-protection and homoeostasis. In plants, this domain plays a role in auxin-transport, plant growth and development and appears to be expressed by all cells in the plant as well as in plastids. The family has been shown to play a role in vitamin B6 photo-protection and homoeostasis in plants.	.	GO:0016021|integral component of membrane;	.	.	.
lnc_973	D04:12691835-12695131:+	evm.TU.Gh_A01G1297	0.985502	-87.1	chrA01:78182452-78185542:+	evm.TU.Gh_A01G1297	gi|823223297|ref|XP_012444385.1|	359	4e-38	PREDICTED: 5'-nucleotidase domain-containing protein DDB_G0275467 isoform X3 [Gossypium raimondii]	gi|519691356|gb|JX585251.1|	99	1e-43	Gossypium hirsutum clone NBRI_GE18767 microsatellite sequence	.	.	.	.	.	.	.	.	pfam05761	5_nucleotid	5' nucleotidase family. This family of eukaryotic proteins includes 5' nucleotidase enzymes, such as purine 5'-nucleotidase EC:3.1.3.5.	.	.	.	.	.
lnc_973	D04:12691835-12695131:+	evm.TU.Gh_A01G1296	0.933428	-87.1	chrA01:78170381-78174540:-	evm.TU.Gh_A01G1296	gi|823135398|ref|XP_012467459.1|	2759	0	PREDICTED: T-complex protein 1 subunit epsilon [Gossypium raimondii]	gi|590695520|ref|XM_007044850.1|	1293	0	Theobroma cacao TCP-1/cpn60 chaperonin family protein isoform 1 (TCM_010670) mRNA, complete cds	O04450	994	0	T-complex protein 1 subunit epsilon	SPAC1420.02c	707	0	COG0459	pfam00118	Cpn60_TCP1	TCP-1/cpn60 chaperonin family. This family includes members from the HSP60 chaperone family and the TCP-1 (T-complex protein) family.	GO:0006457|protein folding;	GO:0005829|cytosol;GO:0005886|plasma membrane;GO:0009506|plasmodesma;	GO:0005524|ATP binding;	K09497	CCT5; T-complex protein 1 subunit epsilon
lnc_973	D04:12691835-12695131:+	evm.TU.Gh_A01G1294	0.973431	-87.1	chrA01:77964505-77965110:-	evm.TU.Gh_A01G1294	gi|823135403|ref|XP_012467461.1|	671	4e-86	PREDICTED: photosystem II core complex proteins psbY, chloroplastic [Gossypium raimondii]	gi|590695569|ref|XM_007044865.1|	378	0	Theobroma cacao Photosystem II core complex proteins psbY (TCM_010679) mRNA, complete cds	P80470	112	5e-29	Photosystem II core complex proteins psbY, chloroplastic	.	.	.	.	pfam06298	PsbY	Photosystem II protein Y (PsbY). This family consists of several bacterial and plant photosystem II protein Y (PsbY) sequences. PsbY is a manganese-binding protein that has an L-arginine metabolizing enzyme activity.	GO:0015979|photosynthesis;	GO:0009535|chloroplast thylakoid membrane;GO:0016021|integral component of membrane;GO:0009523|photosystem II;	GO:0030145|manganese ion binding;	.	.
lnc_973	D04:12691835-12695131:+	evm.TU.Gh_D09G0716	0.985796	-87.1	chrD09:31237441-31240039:-	evm.TU.Gh_D09G0716	gi|823166551|ref|XP_012483232.1|	1664	0	PREDICTED: NAC transcription factor 25-like [Gossypium raimondii]	gi|590624151|ref|XM_007025464.1|	254	2e-129	Theobroma cacao NAC domain containing protein 25 (TCM_029796) mRNA, complete cds	A0SPJ9	221	6e-67	NAC transcription factor NAM-2	.	.	.	.	pfam02365	NAM	No apical meristem (NAM) protein. This is a family of no apical meristem (NAM) proteins these are plant development proteins. Mutations in NAM result in the failure to develop a shoot apical meristem in petunia embryos. NAM is indicated as having a role in determining positions of meristems and primordial. One member of this family NAP (NAC-like, activated by AP3/PI) is encoded by the target gene…	GO:0006355|regulation of transcription, DNA-templated;GO:0006351|transcription, DNA-templated;	GO:0005634|nucleus;	GO:0003677|DNA binding;	.	.
lnc_973	D04:12691835-12695131:+	evm.TU.Gh_A06G1720	0.951151	-87.1	chrA06:102438534-102441410:-	evm.TU.Gh_A06G1720	gi|728830360|gb|KHG09803.1|	1596	0	Myb family transcription factor APL [Gossypium arboreum]	gi|590627390|ref|XM_007026374.1|	573	0	Theobroma cacao Homeodomain-like superfamily protein isoform 1 (TCM_030479) mRNA, complete cds	Q9SAK5	167	6e-47	Myb family transcription factor APL	.	.	.	.	pfam14379	Myb_CC_LHEQLE	MYB-CC type transfactor, LHEQLE motif. This family is found towards the C-terminus of Myb-CC type transcription factors, and carries a highly conserved LHEQLE sequence motif.	GO:0010088|phloem development;GO:0045893|positive regulation of transcription, DNA-templated;GO:0006355|regulation of transcription, DNA-templated;GO:0006351|transcription, DNA-templated;GO:0010089|xylem development;	GO:0005634|nucleus;	GO:0003677|DNA binding;GO:0003700|transcription factor activity, sequence-specific DNA binding;	.	.
lnc_973	D04:12691835-12695131:+	evm.TU.Gh_A03G2162	0.909687	-87.1	chrscaffold734_A03:123563-130127:-	evm.TU.Gh_A03G2162	gi|333952414|gb|AEG25668.1|	2990	0	somatic embryogenesis receptor-like kinase 3 protein [Gossypium hirsutum]	gi|333952413|gb|JF800909.1|	1860	0	Gossypium hirsutum cultivar Restoring line Y18 somatic embryogenesis receptor-like kinase 3 protein (serk3) mRNA, complete cds	Q94F62	947	0	BRASSINOSTEROID INSENSITIVE 1-associated receptor kinase 1	.	.	.	.	pfam00069	Pkinase	Protein kinase domain.	.	GO:0010008|endosome membrane;GO:0016021|integral component of membrane;GO:0005886|plasma membrane;	GO:0005524|ATP binding;GO:0004674|protein serine/threonine kinase activity;GO:0033612|receptor serine/threonine kinase binding;GO:0004714|transmembrane receptor protein tyrosine kinase activity;	.	.
lnc_973	D04:12691835-12695131:+	evm.TU.Gh_A03G2161	0.935049	-87.1	chrscaffold734_A03:95017-99429:-	evm.TU.Gh_A03G2161	gi|823160244|ref|XP_012479964.1|	2373	0	PREDICTED: aminotransferase ALD1-like isoform X1 [Gossypium raimondii]	gi|590688700|ref|XM_007042961.1|	958	0	Theobroma cacao AGD2-like defense response protein 1 isoform 2 (TCM_007530) mRNA, complete cds	Q9ZQI7	655	0	Aminotransferase ALD1	MTH52	336	8e-110	COG0436	pfam00155	Aminotran_1_2	Aminotransferase class I and II.	GO:0042742|defense response to bacterium;GO:0010150|leaf senescence;GO:0009089|lysine biosynthetic process via diaminopimelate;GO:0009862|systemic acquired resistance, salicylic acid mediated signaling pathway;	.	GO:0010285|L,L-diaminopimelate aminotransferase activity;GO:0030170|pyridoxal phosphate binding;GO:0008483|transaminase activity;	K10206	E2.6.1.83; LL-diaminopimelate aminotransferase [EC:2.6.1.83]
lnc_973	D04:12691835-12695131:+	evm.TU.Gh_A03G2165	0.994716	-87.1	chrscaffold736_A03:21622-23897:+	evm.TU.Gh_A03G2165	gi|823160386|ref|XP_012480035.1|	3160	0	PREDICTED: root phototropism protein 3 [Gossypium raimondii]	gi|590688181|ref|XM_007042813.1|	981	0	Theobroma cacao Phototropic-responsive NPH3 family protein isoform 2 (TCM_007403) mRNA, complete cds	Q9FMF5	915	0	Root phototropism protein 3	.	.	.	.	pfam03000	NPH3	NPH3 family. Phototropism of Arabidopsis thaliana seedlings in response to a blue light source is initiated by nonphototropic hypocotyl 1 (NPH1), a light-activated serine-threonine protein kinase. Mutations in NPH3 disrupt early signaling occurring downstream of the NPH1 photoreceptor. The NPH3 gene encodes a NPH1-interacting protein. NPH3 is a member of a large protein family, apparently specifi…	GO:0009638|phototropism;GO:0016567|protein ubiquitination;	GO:0005886|plasma membrane;	GO:0004871|signal transducer activity;	.	.
lnc_973	D04:12691835-12695131:+	evm.TU.Gh_A11G2341	0.922496	-87.1	chrA11:80388422-80389213:-	evm.TU.Gh_A11G2341	gi|823196509|ref|XP_012492956.1|	1364	0	PREDICTED: short-chain type dehydrogenase/reductase-like [Gossypium raimondii]	.	.	.	.	Q08632	289	1e-95	Short-chain type dehydrogenase/reductase	.	.	.	.	pfam00106	adh_short	short chain dehydrogenase. This family contains a wide variety of dehydrogenases.	.	.	GO:0016491|oxidoreductase activity;	.	.
lnc_973	D04:12691835-12695131:+	evm.TU.Gh_A11G2345	0.996046	-87.1	chrA11:80419345-80420721:-	evm.TU.Gh_A11G2345	gi|823196524|ref|XP_012492961.1|	1576	0	PREDICTED: photosynthetic NDH subunit of subcomplex B 2, chloroplastic [Gossypium raimondii]	gi|590643103|ref|XM_007030649.1|	655	0	Theobroma cacao NDH-dependent cyclic electron flow 1 (TCM_026459) mRNA, complete cds	.	.	.	.	.	.	.	.	pfam04559	Herpes_UL17	Herpesvirus UL17 protein. UL17 protein is required for DNA cleavage and packaging in herpes viruses. It has been shown to associate with immature B-type capsids, and is required for the the localisation of capsids and capsid proteins to the intranuclear sites where viral DNA is cleaved and packaged. In the virion, UL17 is a component of the tegument, which is a protein layer surrounding the viral…	.	.	.	.	.
lnc_973	D04:12691835-12695131:+	evm.TU.Gh_A11G2347	0.985086	-87.1	chrA11:80428272-80431279:-	evm.TU.Gh_A11G2347	gi|728841851|gb|KHG21294.1|	2873	0	YTH domain family protein 2 [Gossypium arboreum]	gi|590643116|ref|XM_007030653.1|	968	0	Theobroma cacao Evolutionarily conserved C-terminal region 2, putative isoform 1 (TCM_026461) mRNA, complete cds	Q4R5D9	206	8e-57	YTH domain-containing family protein 2	.	.	.	.	pfam04146	YTH	YT521-B-like domain. A protein of the YTH family has been shown to selectively remove transcripts of meiosis-specific genes expressed in mitotic cells. It has been speculated that in higher eukaryotic YTH-family members may be involved in similar mechanisms to suppress gene regulation during gametogenesis or general silencing. The rat protein YT521-B is a tyrosine-phosphorylated nuclear protein, …	GO:0043488|regulation of mRNA stability;	GO:0000932|cytoplasmic mRNA processing body;	GO:1990247|N6-methyladenosine-containing RNA binding;	.	.
lnc_973	D04:12691835-12695131:+	evm.TU.Gh_A11G2348	0.968908	-87.1	chrA11:80455119-80457015:+	evm.TU.Gh_A11G2348	gi|823196534|ref|XP_012492964.1|	3038	0	PREDICTED: uncharacterized protein LOC105804763 [Gossypium raimondii]	gi|590643097|ref|XM_007030647.1|	1077	0	Theobroma cacao ARM repeat superfamily protein (TCM_026457) mRNA, complete cds	.	.	.	.	.	.	.	.	pfam15251	DUF4588	Domain of unknown function (DUF4588). This family of proteins is found in eukaryotes. Proteins in this family are typically between 200 and 274 amino acids in length. There is a conserved LYK sequence motif. There is a single completely conserved residue A that may be functionally important.	.	.	.	.	.
lnc_973	D04:12691835-12695131:+	evm.TU.Gh_A13G0898	0.925948	-87.1	chrA13:46994613-47001505:-	evm.TU.Gh_A13G0898	gi|823263308|ref|XP_012464416.1|	1224	1e-167	PREDICTED: psbP domain-containing protein 6, chloroplastic [Gossypium raimondii]	gi|590634026|ref|XM_007028198.1|	408	0	Theobroma cacao Mog1/PsbP/DUF1795-like photosystem II reaction center PsbP family protein (TCM_023888) mRNA, complete cds	Q9LXX5	350	8e-120	PsbP domain-containing protein 6, chloroplastic	.	.	.	.	pfam01789	PsbP	PsbP. This family consists of the 23 kDa subunit of oxygen evolving system of photosystem II or PsbP from various plants (where it is encoded by the nuclear genome) and Cyanobacteria. The 23 KDa PsbP protein is required for PSII to be fully operational in vivo, it increases the affinity of the water oxidation site for Cl- and provides the conditions required for high affinity binding of Ca2+.	GO:0015979|photosynthesis;	GO:0009507|chloroplast;GO:0009570|chloroplast stroma;GO:0009534|chloroplast thylakoid;GO:0009543|chloroplast thylakoid lumen;GO:0019898|extrinsic component of membrane;GO:0009654|photosystem II oxygen evolving complex;GO:0009579|thylakoid;GO:0031977|thylakoid lumen;	GO:0005509|calcium ion binding;	.	.
lnc_973	D04:12691835-12695131:+	evm.TU.Gh_A13G0894	0.912282	-87.1	chrA13:46816168-46818282:-	evm.TU.Gh_A13G0894	gi|728837938|gb|KHG17381.1|	2008	0	WD repeat domain phosphoinositide-interacting 3 [Gossypium arboreum]	gi|590644050|ref|XM_007030913.1|	524	0	Theobroma cacao Transducin/WD40 repeat-like superfamily protein, putative (TCM_026638) mRNA, complete cds	Q93VB2	439	2e-150	Autophagy-related protein 18a	.	.	.	.	pfam00400	WD40	WD domain, G-beta repeat.	GO:0048102|autophagic cell death;GO:0000045|autophagosome assembly;GO:0006914|autophagy;GO:0006995|cellular response to nitrogen starvation;GO:0050832|defense response to fungus;GO:0010150|leaf senescence;GO:0000422|mitophagy;GO:0044804|nucleophagy;GO:0006497|protein lipidation;GO:0034497|protein localization to pre-autophagosomal structure;GO:0015031|protein transport;GO:0006970|response to osmo…	GO:0005829|cytosol;GO:0019898|extrinsic component of membrane;GO:0005634|nucleus;GO:0034045|pre-autophagosomal structure membrane;GO:0005774|vacuolar membrane;	GO:0080025|phosphatidylinositol-3,5-bisphosphate binding;GO:0032266|phosphatidylinositol-3-phosphate binding;	.	.
lnc_973	D04:12691835-12695131:+	evm.TU.Gh_D13G2139	0.946745	-87.1	chrD13:57001750-57003061:-	evm.TU.Gh_D13G2139	gi|823259907|ref|XP_012462669.1|	948	1e-128	PREDICTED: E3 ubiquitin-protein ligase ZNRF3-like isoform X1 [Gossypium raimondii]	gi|590579072|ref|XM_007013624.1|	186	9e-92	Theobroma cacao RING/U-box superfamily protein (TCM_038262) mRNA, complete cds	Q9C1X4	59.7	2e-09	Uncharacterized RING finger protein P32A8.03c	.	.	.	.	pfam13639	zf-RING_2	Ring finger domain.	GO:0016567|protein ubiquitination;	.	GO:0061630|ubiquitin protein ligase activity;GO:0008270|zinc ion binding;	.	.
lnc_973	D04:12691835-12695131:+	evm.TU.Gh_A12G1474	0.994318	-87.1	chrA12:74068452-74070366:+	evm.TU.Gh_A12G1474	gi|823211267|ref|XP_012438497.1|	1504	0	PREDICTED: ninja-family protein AFP2 isoform X2 [Gossypium raimondii]	gi|519697025|gb|JX590920.1|	304	4e-157	Gossypium hirsutum clone NBRI_GE25935 microsatellite sequence	Q9LMX5	220	1e-66	Ninja-family protein AFP2	.	.	.	.	pfam07897	DUF1675	Protein of unknown function (DUF1675). The members of this family are sequences derived from hypothetical plant proteins of unknown function. One member of this family is annotated as a putative RNA-binding protein, but no evidence was found to support this.	GO:0009737|response to abscisic acid;GO:0009414|response to water deprivation;	GO:0005634|nucleus;	.	.	.
lnc_973	D04:12691835-12695131:+	evm.TU.Gh_D03G0109	0.957872	-87.1	chrD03:822278-827107:-	evm.TU.Gh_D03G0109	gi|823139057|ref|XP_012469376.1|	4489	0	PREDICTED: beta-galactosidase 3-like [Gossypium raimondii]	gi|590703143|ref|XM_007046732.1|	1568	0	Theobroma cacao Beta-galactosidase 3 isoform 1 (TCM_000280) mRNA, complete cds	Q9SCV9	1482	0	Beta-galactosidase 3	XF0840	164	1e-41	COG1874	pfam01301	Glyco_hydro_35	Glycosyl hydrolases family 35.	GO:0005975|carbohydrate metabolic process;	GO:0048046|apoplast;GO:0005618|cell wall;	GO:0004565|beta-galactosidase activity;GO:0030246|carbohydrate binding;	.	.
lnc_973	D04:12691835-12695131:+	evm.TU.Gh_A12G1471	0.997579	-87.1	chrA12:74026846-74028504:-	evm.TU.Gh_A12G1471	gi|823211239|ref|XP_012438490.1|	2579	0	PREDICTED: cytochrome P450 78A5 [Gossypium raimondii]	gi|590699025|ref|XM_007045771.1|	787	0	Theobroma cacao Cytochrome P450, family 78, subfamily A, polypeptide 5 (TCM_011510) mRNA, complete cds	Q9LMX7	645	0	Cytochrome P450 78A5	AGc2890	100	1e-21	COG2124	pfam00067	p450	Cytochrome P450. Cytochrome P450s are haem-thiolate proteins involved in the oxidative degradation of various compounds. They are particularly well known for their role in the degradation of environmental toxins and mutagens. They can be divided into 4 classes, according to the method by which electrons from NAD(P)H are delivered to the catalytic site. Sequence conservation is relatively low with…	GO:0048437|floral organ development;GO:0035265|organ growth;GO:0008284|positive regulation of cell proliferation;GO:0046622|positive regulation of organ growth;GO:0040009|regulation of growth rate;GO:0044550|secondary metabolite biosynthetic process;	GO:0005783|endoplasmic reticulum;GO:0016021|integral component of membrane;GO:0016020|membrane;	GO:0020037|heme binding;GO:0005506|iron ion binding;GO:0016709|oxidoreductase activity, acting on paired donors, with incorporation or reduction of molecular oxygen, NAD(P)H as one donor, and incorporation of one atom of oxygen;	K00517	E1.14.-.-
lnc_973	D04:12691835-12695131:+	evm.TU.Gh_D03G0104	0.912266	-87.1	chrD03:767098-774051:+	evm.TU.Gh_D03G0104	gi|823139043|ref|XP_012469368.1|	6584	0	PREDICTED: zinc finger CCCH domain-containing protein 44-like [Gossypium raimondii]	gi|590702998|ref|XM_007046695.1|	920	0	Theobroma cacao Nuclear receptor binding set domain containing protein 1, nsd, putative isoform 1 (TCM_000253) mRNA, complete cds	Q9SD34	340	6e-96	Zinc finger CCCH domain-containing protein 44	SPBC651.09c	54.3	2e-06	COG5296	pfam03126	Plus-3	Plus-3 domain. This domain is about 90 residues in length and is often found associated with the pfam02213 domain. The function of this domain is uncertain. It is possible that this domain is involved in DNA binding as it has three conserved positively charged residues, hence this domain has been named the plus-3 domain. It is found in yeast Rtf1 which may be a transcription elongation factor.	GO:0006352|DNA-templated transcription, initiation;GO:0016570|histone modification;	GO:0005634|nucleus;	GO:0003677|DNA binding;GO:0008270|zinc ion binding;	.	.
lnc_973	D04:12691835-12695131:+	evm.TU.Gh_D03G0107	0.967309	-87.1	chrD03:800019-800486:+	evm.TU.Gh_D03G0107	gi|823139055|ref|XP_012469375.1|	570	3e-72	PREDICTED: uncharacterized protein LOC105787500 [Gossypium raimondii]	.	.	.	.	.	.	.	.	.	.	.	.	pfam09791	Oxidored-like	Oxidoreductase-like protein, N-terminal. Members of this family are found in the N terminal region of various oxidoreductase like proteins. Their exact function is, as yet, unknown.	.	.	.	.	.
lnc_973	D04:12691835-12695131:+	evm.TU.Gh_D03G0103	0.997864	-87.1	chrD03:757121-760360:-	evm.TU.Gh_D03G0103	gi|823139037|ref|XP_012469365.1|	2144	0	PREDICTED: UPF0183 protein At3g51130 isoform X2 [Gossypium raimondii]	gi|590702989|ref|XM_007046693.1|	861	0	Theobroma cacao Uncharacterized protein (TCM_000252) mRNA, complete cds	.	.	.	.	.	.	.	.	pfam03676	UPF0183	Uncharacterized protein family (UPF0183). This family of proteins includes Lin-10 from C. elegans.	.	.	.	.	.
lnc_973	D04:12691835-12695131:+	evm.TU.Gh_D03G0102	0.945133	-87.1	chrD03:750044-751845:+	evm.TU.Gh_D03G0102	gi|763750295|gb|KJB17683.1|	327	6e-37	hypothetical protein B456_003G011200 [Gossypium raimondii]	gi|566181203|ref|XM_002310808.2|	101	7e-45	Populus trichocarpa hypothetical protein (POPTR_0007s13830g) mRNA, complete cds	Q9SJU5	109	9e-30	B-box zinc finger protein 18	.	.	.	.	pfam00643	zf-B_box	B-box zinc finger.	GO:0070370|cellular heat acclimation;GO:0071483|cellular response to blue light;GO:0010100|negative regulation of photomorphogenesis;GO:0006355|regulation of transcription, DNA-templated;GO:0006351|transcription, DNA-templated;	GO:0005634|nucleus;	GO:0003700|transcription factor activity, sequence-specific DNA binding;GO:0008270|zinc ion binding;	.	.
lnc_973	D04:12691835-12695131:+	evm.TU.Gh_A11G1692	0.920194	-87.1	chrA11:25809865-25810842:-	evm.TU.Gh_A11G1692	gi|823192072|ref|XP_012491647.1|	1442	0	bPREDICTED: zinc-finger homeodomain protein 6-like [Gossypium raimondii]	gi|519747416|gb|JX614944.1|	439	0	Gossypium hirsutum clone NBRI_GE58680 microsatellite sequence	Q9ZPW7	213	2e-65	Zinc-finger homeodomain protein 6	.	.	.	.	pfam04770	ZF-HD_dimer	ZF-HD protein dimerization region. This family of proteins has are plant transcription factors, and have been named ZF-HD for zinc finger homeodomain proteins, on the basis of similarity to proteins of known structure. This region is thought to be involved in the formation of homo and heterodimers, and may form a zinc finger.	GO:0006355|regulation of transcription, DNA-templated;GO:0006351|transcription, DNA-templated;	GO:0005634|nucleus;	GO:0003677|DNA binding;GO:0046872|metal ion binding;GO:0042803|protein homodimerization activity;	.	.
lnc_973	D04:12691835-12695131:+	evm.TU.Gh_A11G1691	0.919645	-87.1	chrA11:25768362-25772552:+	evm.TU.Gh_A11G1691	gi|728844244|gb|KHG23687.1|	2864	0	ATPase family AAA domain-containing protein 3-A [Gossypium arboreum]	gi|590703592|ref|XM_007046855.1|	1292	0	Theobroma cacao AAA-type ATPase family protein (TCM_000369) mRNA, complete cds	Q20748	339	5e-106	ATPase family AAA domain-containing protein 3	MJ1176	82.8	5e-16	COG1222	pfam12037	DUF3523	Domain of unknown function (DUF3523). This presumed domain is functionally uncharacterized. This domain is found in eukaryotes. This domain is typically between 257 to 277 amino acids in length. This domain is found associated with pfam00004. This domain has a conserved LER sequence motif.	GO:0007005|mitochondrion organization;	GO:0016021|integral component of membrane;GO:0005743|mitochondrial inner membrane;GO:0042645|mitochondrial nucleoid;GO:0005739|mitochondrion;	GO:0005524|ATP binding;	K17681	ATAD3A_B; ATPase family AAA domain-containing protein 3A/B
lnc_973	D04:12691835-12695131:+	evm.TU.Gh_A11G1694	0.938547	-87.1	chrA11:25874758-25879412:+	evm.TU.Gh_A11G1694	gi|823192079|ref|XP_012491648.1|	2305	0	PREDICTED: sugar transporter ERD6-like 6 [Gossypium raimondii]	gi|590703605|ref|XM_007046859.1|	1049	0	Theobroma cacao Major facilitator superfamily protein isoform 1 (TCM_000373) mRNA, complete cds	Q9FRL3	730	0	Sugar transporter ERD6-like 6	.	.	.	.	pfam00083	Sugar_tr	Sugar (and other) transporter.	GO:0042593|glucose homeostasis;GO:0046323|glucose import;GO:0035428|hexose transmembrane transport;GO:0010030|positive regulation of seed germination;GO:0015992|proton transport;	GO:0005794|Golgi apparatus;GO:0005887|integral component of plasma membrane;GO:0009705|plant-type vacuole membrane;GO:0005774|vacuolar membrane;	GO:0005355|glucose transmembrane transporter activity;GO:0005351|sugar:proton symporter activity;	.	.
lnc_973	D04:12691835-12695131:+	evm.TU.Gh_D08G1150	0.911138	-87.1	chrD08:35911652-35912809:-	evm.TU.Gh_D08G1150	gi|823149769|ref|XP_012474728.1|	1845	0	PREDICTED: probable receptor-like protein kinase At4g10390 [Gossypium raimondii]	gi|590674771|ref|XM_007039199.1|	630	0	Theobroma cacao LRR receptor-like serine/threonine-protein kinase, putative (TCM_015561) mRNA, complete cds	Q9SV83	359	9e-121	Probable receptor-like protein kinase At4g10390	BS_yloP_1	104	1e-24	COG0515	pfam00069	Pkinase	Protein kinase domain.	GO:0009611|response to wounding;	.	GO:0005524|ATP binding;GO:0004674|protein serine/threonine kinase activity;	.	.
lnc_973	D04:12691835-12695131:+	evm.TU.Gh_D11G2355	0.999526	-87.1	chrD11:46162972-46167962:+	evm.TU.Gh_D11G2355	gi|763777333|gb|KJB44456.1|	1799	0	hypothetical protein B456_007G254200 [Gossypium raimondii]	gi|590640432|ref|XM_007029890.1|	407	0	Theobroma cacao Gd2b, putative (TCM_025815) mRNA, complete cds	Q870V7	73.2	1e-12	Protein PNS1	.	.	.	.	pfam04515	Choline_transpo	Plasma-membrane choline transporter. This family represents a high-affinity plasma-membrane choline transporter in C.elegans which is thought to be rate-limiting for ACh synthesis in cholinergic nerve terminals.	GO:0006810|transport;	GO:0016021|integral component of membrane;GO:0005886|plasma membrane;	.	.	.
lnc_973	D04:12691835-12695131:+	evm.TU.Gh_A07G0563	0.95464	-87.1	chrA07:7809148-7814113:-	evm.TU.Gh_A07G0563	gi|823122096|ref|XP_012469392.1|	2526	0	PREDICTED: betaine aldehyde dehydrogenase 1, chloroplastic isoform X1 [Gossypium raimondii]	gi|40850675|gb|AY461804.2|	1479	0	Gossypium hirsutum betaine-aldehyde dehydrogenase mRNA, complete cds	Q9S795	876	0	Betaine aldehyde dehydrogenase 1, chloroplastic	SPCC550.10	413	5e-138	COG1012	pfam00171	Aldedh	Aldehyde dehydrogenase family. This family of dehydrogenases act on aldehyde substrates. Members use NADP as a cofactor. The family includes the following members: The prototypical members are the aldehyde dehydrogenases EC:1.2.1.3. Succinate-semialdehyde dehydrogenase EC:1.2.1.16. Lactaldehyde dehydrogenase EC:1.2.1.22. Benzaldehyde dehydrogenase EC:1.2.1.28. Methylmalonate-semialdehyde dehydrog…	GO:0019285|glycine betaine biosynthetic process from choline;GO:0009651|response to salt stress;GO:0009414|response to water deprivation;	GO:0005618|cell wall;GO:0009507|chloroplast;GO:0005829|cytosol;GO:0009516|leucoplast;	GO:0008802|betaine-aldehyde dehydrogenase activity;	.	.
lnc_973	D04:12691835-12695131:+	evm.TU.Gh_D01G0316	0.992833	-87.1	chrD01:3276636-3277079:+	evm.TU.Gh_D01G0316	gi|763745410|gb|KJB12849.1|	651	8e-85	hypothetical protein B456_002G040700 [Gossypium raimondii]	.	.	.	.	.	.	.	.	.	.	.	.	pfam01093	Clusterin	Clusterin.	.	.	.	.	.
lnc_973	D04:12691835-12695131:+	evm.TU.Gh_D01G0317	0.983953	-87.1	chrD01:3287043-3287486:+	evm.TU.Gh_D01G0317	gi|763745205|gb|KJB12644.1|	660	3e-86	hypothetical protein B456_002G040800 [Gossypium raimondii]	.	.	.	.	.	.	.	.	.	.	.	.	pfam00846	Hanta_nucleocap	Hantavirus nucleocapsid protein.	.	.	.	.	.
lnc_973	D04:12691835-12695131:+	evm.TU.Gh_D01G0314	0.997802	-87.1	chrD01:3252672-3253115:+	evm.TU.Gh_D01G0314	gi|823130679|ref|XP_012454158.1|	635	2e-82	PREDICTED: uncharacterized protein LOC105776175 isoform X1 [Gossypium raimondii]	.	.	.	.	.	.	.	.	.	.	.	.	pfam05210	Sprouty	Sprouty protein (Spry). This family consists of eukaryotic Sprouty protein homologues. Sprouty proteins have been revealed as inhibitors of the Ras/mitogen-activated protein kinase (MAPK) cascade, a pathway crucial for developmental processes initiated by activation of various receptor tyrosine kinases. The sprouty gene has found to be expressed in the the brain, cochlea, nasal organs, teeth, sal…	.	.	.	.	.
lnc_973	D04:12691835-12695131:+	evm.TU.Gh_D01G0315	0.963654	-87.1	chrD01:3261727-3262170:+	evm.TU.Gh_D01G0315	gi|763745423|gb|KJB12862.1|	750	6e-100	hypothetical protein B456_002G040600 [Gossypium raimondii]	.	.	.	.	.	.	.	.	.	.	.	.	pfam14126	DUF4293	Domain of unknown function (DUF4293). This family of integral membrane proteins is functionally uncharacterized. This family of proteins is found in bacteria. Proteins in this family are typically between 136 and 154 amino acids in length.	.	.	.	.	.
lnc_973	D04:12691835-12695131:+	evm.TU.Gh_D01G0318	0.999715	-87.1	chrD01:3310502-3313912:-	evm.TU.Gh_D01G0318	gi|763745425|gb|KJB12864.1|	2897	0	hypothetical protein B456_002G041100 [Gossypium raimondii]	gi|590611517|ref|XM_007022064.1|	469	0	Theobroma cacao PR5-like receptor kinase (TCM_032278) mRNA, complete cds	Q9FID6	322	2e-97	Probable receptor-like protein kinase At5g39020	.	.	.	.	pfam00069	Pkinase	Protein kinase domain.	.	GO:0016021|integral component of membrane;	GO:0005524|ATP binding;GO:0004674|protein serine/threonine kinase activity;	.	.
lnc_973	D04:12691835-12695131:+	evm.TU.Gh_A10G1028	0.98847	-87.1	chrA10:38212144-38213711:+	evm.TU.Gh_A10G1028	gi|823240678|ref|XP_012452954.1|	1732	0	PREDICTED: heat stress transcription factor A-6b-like [Gossypium raimondii]	gi|590658472|ref|XM_007034802.1|	547	0	Theobroma cacao Heat stress transcription factor A-6b, putative (TCM_020700) mRNA, complete cds	Q9LUH8	357	4e-119	Heat stress transcription factor A-6b	YGL073w	81.3	6e-16	COG5169	pfam00447	HSF_DNA-bind	HSF-type DNA-binding.	GO:0009408|response to heat;GO:0006351|transcription, DNA-templated;	GO:0005737|cytoplasm;GO:0005634|nucleus;	GO:0043565|sequence-specific DNA binding;GO:0003700|transcription factor activity, sequence-specific DNA binding;	K09419	HSFF; heat shock transcription factor, other eukaryote
lnc_973	D04:12691835-12695131:+	evm.TU.Gh_A10G1024	0.94223	-87.1	chrA10:35345175-35346131:+	evm.TU.Gh_A10G1024	gi|823250540|ref|XP_012457851.1|	1615	0	PREDICTED: adenylate isopentenyltransferase 5, chloroplastic-like [Gossypium raimondii]	gi|590657540|ref|XM_007034531.1|	505	0	Theobroma cacao Isopentenyltransferase 5, putative (TCM_020503) mRNA, complete cds	Q94ID2	379	3e-129	Adenylate isopentenyltransferase 5, chloroplastic	SP0671	113	4e-28	COG0324	pfam01715	IPPT	IPP transferase. This is a family of IPP transferases EC:2.5.1.8 also known as tRNA delta(2)-isopentenylpyrophosphate transferase. These enzymes modify both cytoplasmic and mitochondrial tRNAs at A(37) to give isopentenyl A(37).	GO:0009691|cytokinin biosynthetic process;GO:0006400|tRNA modification;	GO:0009507|chloroplast;GO:0005739|mitochondrion;GO:0009536|plastid;	GO:0052623|ADP dimethylallyltransferase activity;GO:0009824|AMP dimethylallyltransferase activity;GO:0005524|ATP binding;GO:0052622|ATP dimethylallyltransferase activity;GO:0052381|tRNA dimethylallyltransferase activity;	K10760	IPT; adenylate isopentenyltransferase (cytokinin synthase)
lnc_973	D04:12691835-12695131:+	evm.TU.Gh_A02G1770	0.952328	-87.1	chrscaffold343_A02:25167-27596:-	evm.TU.Gh_A02G1770	gi|658115776|gb|AID55391.1|	3046	0	glycoside hydrolase family 9 A3 [Gossypium hirsutum]	gi|590600293|ref|XM_007019357.1|	931	0	Theobroma cacao Endo-1,4-beta-glucanase, putative (TCM_035466) mRNA, complete cds	Q38890	426	2e-139	Endoglucanase 25	.	.	.	.	pfam00759	Glyco_hydro_9	Glycosyl hydrolase family 9.	GO:0071555|cell wall organization;GO:0030244|cellulose biosynthetic process;GO:0030245|cellulose catabolic process;GO:0043622|cortical microtubule organization;GO:0042538|hyperosmotic salinity response;GO:0009735|response to cytokinin;GO:0048367|shoot system development;GO:0009826|unidimensional cell growth;	GO:0009504|cell plate;GO:0005769|early endosome;GO:0005768|endosome;GO:0005794|Golgi apparatus;GO:0016021|integral component of membrane;GO:0005886|plasma membrane;GO:0005802|trans-Golgi network;	GO:0008810|cellulase activity;	.	.
lnc_973	D04:12691835-12695131:+	evm.TU.Gh_A02G1775	0.970721	-87.1	chrscaffold357_A02:268670-268966:+	evm.TU.Gh_A02G1775	gi|763751823|gb|KJB19211.1|	159	1e-12	hypothetical protein B456_003G088800 [Gossypium raimondii]	.	.	.	.	.	.	.	.	.	.	.	.	pfam05819	NolX	NolX protein. This family consists of Rhizobium NolX and Xanthomonas HrpF proteins. The interaction between the plant pathogen Xanthomonas campestris pv. vesicatoria and its host plants is controlled by hrp genes (hypersensitive reaction and pathogenicity), which encode a type III protein secretion system. Among type III-secreted proteins are avirulence proteins, effectors involved in the inducti…	.	.	.	.	.
lnc_973	D04:12691835-12695131:+	evm.TU.Gh_Sca074112G01	0.918545	-87.1	chrscaffold74112:72-407:-	evm.TU.Gh_Sca074112G01	gi|728828662|gb|KHG08105.1|	506	2e-59	Root phototropism 2 -like protein [Gossypium arboreum]	.	.	.	.	Q682S0	162	2e-46	Root phototropism protein 2	.	.	.	.	pfam08234	Spindle_Spc25	Chromosome segregation protein Spc25. This is a family of chromosome segregation proteins. It contains Spc25, which is a conserved eukaryotic kinetochore protein involved in cell division. In fungi the Spc25 protein is a subunit of the Nuf2-Ndc80 complex, and in vertebrates it forms part of the Ndc80 complex.	GO:0009638|phototropism;GO:0016567|protein ubiquitination;	GO:0005737|cytoplasm;GO:0005634|nucleus;	GO:0004871|signal transducer activity;	.	.
lnc_973	D04:12691835-12695131:+	evm.TU.Gh_A10G0376	0.979461	-87.1	chrA10:3429770-3433378:-	evm.TU.Gh_A10G0376	gi|728848912|gb|KHG28355.1|	2115	0	putative metabolite transport [Gossypium arboreum]	gi|590622601|ref|XM_007025032.1|	666	0	Theobroma cacao Uncharacterized protein (TCM_029497) mRNA, complete cds	.	.	.	.	.	.	.	.	pfam04862	DUF642	Protein of unknown function (DUF642). This family represents a duplicated conserved region found in a number of uncharacterized plant proteins, potentially in the stem. There is a conserved CGP sequence motif.	.	.	.	.	.
lnc_973	D04:12691835-12695131:+	evm.TU.Gh_A05G3652	0.936374	-87.1	chrscaffold1143_A05:7368-10859:+	evm.TU.Gh_A05G3652	gi|728836048|gb|KHG15491.1|	3003	0	Protein WAX2 -like protein [Gossypium arboreum]	gi|590561149|ref|XM_007008667.1|	973	0	Theobroma cacao Fatty acid hydroxylase superfamily isoform 1 (TCM_042351) mRNA, complete cds	F4HVY0	729	0	Protein ECERIFERUM 1	.	.	.	.	pfam12076	Wax2_C	WAX2 C-terminal domain. This presumed domain is functionally uncharacterized. This domain is found in eukaryotes. This domain is about 170 amino acids in length. This domain is found associated with pfam04116. This domain has a conserved LEGW sequence motif. This region has similarity to short chain dehydrogenases.	GO:0006633|fatty acid biosynthetic process;	GO:0005789|endoplasmic reticulum membrane;GO:0016021|integral component of membrane;	GO:0005506|iron ion binding;GO:0016491|oxidoreductase activity;	K15404	K15404, CER1; aldehyde decarbonylase [EC:4.1.99.5]
lnc_973	D04:12691835-12695131:+	evm.TU.Gh_D11G2662	0.976058	-87.1	chrD11:55338754-55340650:+	evm.TU.Gh_D11G2662	gi|823196534|ref|XP_012492964.1|	3049	0	PREDICTED: uncharacterized protein LOC105804763 [Gossypium raimondii]	gi|590643097|ref|XM_007030647.1|	1091	0	Theobroma cacao ARM repeat superfamily protein (TCM_026457) mRNA, complete cds	.	.	.	.	.	.	.	.	pfam15251	DUF4588	Domain of unknown function (DUF4588). This family of proteins is found in eukaryotes. Proteins in this family are typically between 200 and 274 amino acids in length. There is a conserved LYK sequence motif. There is a single completely conserved residue A that may be functionally important.	.	.	.	.	.
lnc_973	D04:12691835-12695131:+	evm.TU.Gh_D05G2189	0.998131	-87.1	chrD05:20712746-20723005:-	evm.TU.Gh_D05G2189	gi|763792097|gb|KJB59093.1|	2235	0	hypothetical protein B456_009G238900 [Gossypium raimondii]	gi|590598181|ref|XM_007018760.1|	892	0	Theobroma cacao Transducin/WD40 repeat-like superfamily protein isoform 2 (TCM_034942) mRNA, complete cds	Q9Y7K5	155	2e-40	Uncharacterized WD repeat-containing protein C2A9.03	.	.	.	.	pfam00400	WD40	WD domain, G-beta repeat.	.	GO:0005829|cytosol;GO:0043234|protein complex;	.	.	.
lnc_973	D04:12691835-12695131:+	evm.TU.Gh_A12G0388	0.944332	-87.1	chrA12:7440548-7441009:+	evm.TU.Gh_A12G0388	gi|823203873|ref|XP_012436292.1|	285	5e-30	PREDICTED: uncharacterized protein LOC105762885 [Gossypium raimondii]	gi|317174924|gb|HQ527143.1|	296	5e-153	Gossypium herbaceum clone NBRI_B_2110 simple sequence repeat marker, mRNA sequence	.	.	.	.	.	.	.	.	.	.	.	.	.	.	.	.
lnc_973	D04:12691835-12695131:+	evm.TU.Gh_A05G2265	0.910292	-87.1	chrA05:26566645-26581587:+	evm.TU.Gh_A05G2265	gi|823227788|ref|XP_012446672.1|	17705	0	PREDICTED: E3 ubiquitin-protein ligase UPL2-like [Gossypium raimondii]	gi|590596232|ref|XM_007018219.1|	8044	0	Theobroma cacao E3 ubiquitin-protein ligase UPL2 isoform 1 (TCM_034540) mRNA, complete cds	Q8GY23	1062	0	E3 ubiquitin-protein ligase UPL1	SPAC19D5.04	470	6e-132	COG5021	pfam00632	HECT	HECT-domain (ubiquitin-transferase). The name HECT comes from Homologous to the E6-AP Carboxyl Terminus.	.	.	GO:0016874|ligase activity;GO:0004842|ubiquitin-protein transferase activity;	K10592	HUWE1, MULE, ARF-BP1; E3 ubiquitin-protein ligase HUWE1 [EC:6.3.2.19]
lnc_973	D04:12691835-12695131:+	evm.TU.Gh_A01G0655	0.979599	-87.1	chrA01:11873134-11874405:-	evm.TU.Gh_A01G0655	gi|823132116|ref|XP_012461223.1|	868	2e-116	PREDICTED: uncharacterized protein LOC105781220 [Gossypium raimondii]	gi|519683177|gb|JX577072.1|	281	1e-144	Gossypium hirsutum clone NBRI_GE8825 microsatellite sequence	.	.	.	.	.	.	.	.	pfam00965	TIMP	Tissue inhibitor of metalloproteinase. Members of this family are common in extracellular regions of vertebrate species	.	.	.	.	.
lnc_973	D04:12691835-12695131:+	evm.TU.Gh_A01G0650	0.962089	-87.1	chrA01:11846615-11847371:+	evm.TU.Gh_A01G0650	gi|823132088|ref|XP_012461143.1|	829	2e-109	PREDICTED: ethylene-responsive transcription factor 3 isoform X2 [Gossypium raimondii]	gi|590606363|ref|XM_007020654.1|	395	0	Theobroma cacao Ethylene responsive element binding factor 3, putative (TCM_030804) mRNA, complete cds	Q9SXS8	125	4e-33	Ethylene-responsive transcription factor 3	.	.	.	.	pfam00847	AP2	AP2 domain. This 60 amino acid residue domain can bind to DNA and is found in transcription factor proteins.	GO:0006952|defense response;GO:0009873|ethylene-activated signaling pathway;GO:0006351|transcription, DNA-templated;	GO:0005634|nucleus;	GO:0003677|DNA binding;GO:0003700|transcription factor activity, sequence-specific DNA binding;	.	.
lnc_973	D04:12691835-12695131:+	evm.TU.Gh_A01G0651	0.949414	-87.1	chrA01:11854200-11856388:+	evm.TU.Gh_A01G0651	gi|763746318|gb|KJB13757.1|	1819	0	hypothetical protein B456_002G093000 [Gossypium raimondii]	gi|590606353|ref|XM_007020651.1|	580	0	Theobroma cacao F11F12.5 protein (TCM_030801) mRNA, complete cds	.	.	.	.	.	.	.	.	pfam12056	DUF3537	Protein of unknown function (DUF3537). This family of transmembrane proteins are functionally uncharacterized. This protein is found in eukaryotes. Proteins in this family are typically between 427 to 453 amino acids in length.	.	.	.	.	.
lnc_973	D04:12691835-12695131:+	evm.TU.Gh_A10G0950	0.963488	-87.1	chrA10:21889785-21890813:-	evm.TU.Gh_A10G0950	gi|823249759|ref|XP_012457497.1|	1641	0	PREDICTED: S-adenosylmethionine decarboxylase proenzyme 4-like [Gossypium raimondii]	gi|519695402|gb|JX589297.1|	115	5e-52	Gossypium hirsutum clone NBRI_GE23968 microsatellite sequence	Q3E9D5	410	9e-141	S-adenosylmethionine decarboxylase proenzyme 4	.	.	.	.	pfam01536	SAM_decarbox	Adenosylmethionine decarboxylase. This is a family of S-adenosylmethionine decarboxylase (SAMDC) proenzymes. In the biosynthesis of polyamines SAMDC produces decarboxylated S-adenosylmethionine, which serves as the aminopropyl moiety necessary for spermidine and spermine biosynthesis from putrescine. The Pfam alignment contains both the alpha and beta chains that are cleaved to form the active en…	GO:0048513|organ development;GO:0006557|S-adenosylmethioninamine biosynthetic process;GO:0008295|spermidine biosynthetic process;GO:0006597|spermine biosynthetic process;	.	GO:0004014|adenosylmethionine decarboxylase activity;	K01611	speD, AMD1; S-adenosylmethionine decarboxylase [EC:4.1.1.50]
lnc_973	D04:12691835-12695131:+	evm.TU.Gh_A10G0952	0.991491	-87.1	chrA10:22053607-22055764:-	evm.TU.Gh_A10G0952	gi|728842797|gb|KHG22240.1|	1028	8e-139	hypothetical protein F383_06527 [Gossypium arboreum]	gi|590660275|ref|XM_007035295.1|	516	0	Theobroma cacao Bax inhibitor-1 family protein isoform 1 (TCM_021067) mRNA, complete cds	Q94A20	318	1e-107	BI1-like protein	SPCC576.04	93.6	1e-21	COG0670	pfam01027	Bax1-I	Inhibitor of apoptosis-promoting Bax1. Programmed cell-death involves a set of Bcl-2 family proteins, some of which inhibit apoptosis (Bcl-2 and Bcl-XL) and some of which promote it (Bax and Bak). Human Bax inhibitor, BI-1, is an evolutionarily conserved integral membrane protein containing multiple membrane-spanning segments predominantly localized to intracellular membranes. It has 6-7 membrane…	.	GO:0016021|integral component of membrane;	.	K06890	K06890
lnc_973	D04:12691835-12695131:+	evm.TU.Gh_A01G0658	0.992082	-87.1	chrA01:11895421-11898851:+	evm.TU.Gh_A01G0658	gi|728827840|gb|KHG07371.1|	2941	0	65-kDa microtubule-associated 1 -like protein [Gossypium arboreum]	gi|590606284|ref|XM_007020638.1|	1282	0	Theobroma cacao Microtubule-associated proteins 65-1 isoform 1 (TCM_030789) mRNA, complete cds	Q9FLP0	875	0	65-kDa microtubule-associated protein 1	.	.	.	.	pfam03999	MAP65_ASE1	Microtubule associated protein (MAP65/ASE1 family).	GO:0043622|cortical microtubule organization;GO:0000910|cytokinesis;GO:0007067|mitotic nuclear division;	GO:0005938|cell cortex;GO:0005874|microtubule;GO:0005634|nucleus;GO:0009524|phragmoplast;GO:0005819|spindle;	GO:0046983|protein dimerization activity;	.	.
lnc_973	D04:12691835-12695131:+	evm.TU.Gh_A01G0659	0.967466	-87.1	chrA01:11900117-11902414:+	evm.TU.Gh_A01G0659	gi|728827839|gb|KHG07370.1|	1850	0	Vacuolar sorting-associated protein VTA1 [Gossypium arboreum]	gi|590606266|ref|XM_007020633.1|	789	0	Theobroma cacao Hydroxyproline-rich glycoprotein family protein (TCM_030788) mRNA, complete cds	Q32L63	116	6e-28	Vacuolar protein sorting-associated protein VTA1 homolog	.	.	.	.	pfam04652	DUF605	Vta1 like. Vta1 (VPS20-associated protein 1) is a positive regulator of Vps4. Vps4 is an ATPase that is required in the multivesicular body (MVB) sorting pathway to dissociate the endosomal sorting complex required for transport (ESCRT). Vta1 promotes correct assembly of Vps4 and stimulates its ATPase activity through its conserved Vta1/SBP1/LIP5 region.	GO:0015031|protein transport;	GO:0010008|endosome membrane;	.	.	.
lnc_973	D04:12691835-12695131:+	evm.TU.Gh_D05G3582	0.982381	-87.1	chrD05:59277630-59281776:+	evm.TU.Gh_D05G3582	gi|823222184|ref|XP_012443798.1|	6918	0	PREDICTED: putative disease resistance RPP13-like protein 1 [Gossypium raimondii]	gi|52140161|gb|AY600431.1|	306	1e-157	Gossypium hirsutum isolate 2_O05 NBS-LRR resistance protein-like gene, partial sequence	Q9LRR4	587	0	Putative disease resistance RPP13-like protein 1	.	.	.	.	pfam00931	NB-ARC	NB-ARC domain.	GO:0006952|defense response;	.	GO:0043531|ADP binding;GO:0005524|ATP binding;	.	.
lnc_973	D04:12691835-12695131:+	evm.TU.Gh_D05G3587	0.969339	-87.1	chrD05:59340245-59345839:-	evm.TU.Gh_D05G3587	gi|823222226|ref|XP_012443820.1|	5189	0	PREDICTED: putative disease resistance RPP13-like protein 1 isoform X3 [Gossypium raimondii]	gi|52140161|gb|AY600431.1|	443	0	Gossypium hirsutum isolate 2_O05 NBS-LRR resistance protein-like gene, partial sequence	Q9LRR4	598	0	Putative disease resistance RPP13-like protein 1	.	.	.	.	pfam00931	NB-ARC	NB-ARC domain.	GO:0006952|defense response;	.	GO:0043531|ADP binding;GO:0005524|ATP binding;	.	.
lnc_973	D04:12691835-12695131:+	evm.TU.Gh_D05G3589	0.949088	-87.1	chrD05:59371311-59375555:-	evm.TU.Gh_D05G3589	gi|823222224|ref|XP_012443819.1|	7091	0	PREDICTED: putative disease resistance protein RGA1 isoform X2 [Gossypium raimondii]	gi|52140161|gb|AY600431.1|	449	0	Gossypium hirsutum isolate 2_O05 NBS-LRR resistance protein-like gene, partial sequence	Q9LRR4	593	0	Putative disease resistance RPP13-like protein 1	.	.	.	.	pfam00931	NB-ARC	NB-ARC domain.	GO:0006952|defense response;	.	GO:0043531|ADP binding;GO:0005524|ATP binding;	.	.
lnc_973	D04:12691835-12695131:+	evm.TU.Gh_D09G1843	0.994176	-87.1	chrD09:45992950-45994527:-	evm.TU.Gh_D09G1843	gi|823177217|ref|XP_012486715.1|	1689	0	PREDICTED: geraniol 8-hydroxylase-like [Gossypium raimondii]	gi|550826672|gb|KF415108.1|	38	3e-09	Vinca minor geraniol 10-hydroxylase-like protein mRNA, complete cds	Q8VWZ7	350	4e-115	Geraniol 8-hydroxylase	BS_yetO_1	56.6	5e-08	COG2124	pfam00067	p450	Cytochrome P450. Cytochrome P450s are haem-thiolate proteins involved in the oxidative degradation of various compounds. They are particularly well known for their role in the degradation of environmental toxins and mutagens. They can be divided into 4 classes, according to the method by which electrons from NAD(P)H are delivered to the catalytic site. Sequence conservation is relatively low with…	GO:0016099|monoterpenoid biosynthetic process;	GO:0005789|endoplasmic reticulum membrane;GO:0016021|integral component of membrane;	GO:0020037|heme binding;GO:0005506|iron ion binding;GO:0016709|oxidoreductase activity, acting on paired donors, with incorporation or reduction of molecular oxygen, NAD(P)H as one donor, and incorporation of one atom of oxygen;	.	.
lnc_973	D04:12691835-12695131:+	evm.TU.Gh_D08G2533	0.985532	-87.1	chrD08:65079375-65079614:-	evm.TU.Gh_D08G2533	gi|823154661|ref|XP_012477212.1|	185	1e-16	PREDICTED: programmed cell death protein 4-like [Gossypium raimondii]	gi|317175090|gb|HQ527309.1|	115	1e-52	Gossypium herbaceum clone NBRI_B_EYI1BW404JN2TC simple sequence repeat marker, mRNA sequence	.	.	.	.	.	.	.	.	pfam13608	Potyvirid-P3	Protein P3 of Potyviral polyprotein. This is the P3 protein section of the Potyviridae polyproteins. The function is not known except that the protein is essential to viral survival.	.	.	.	.	.
lnc_973	D04:12691835-12695131:+	evm.TU.Gh_D08G2531	0.917823	-87.1	chrD08:65057786-65058976:+	evm.TU.Gh_D08G2531	gi|823154657|ref|XP_012477210.1|	1605	0	PREDICTED: MATE efflux family protein 5-like [Gossypium raimondii]	gi|590576658|ref|XM_007012955.1|	529	0	Theobroma cacao Multidrug and toxin extrusion protein 2 (TCM_037772) mRNA, complete cds	A7KAU3	158	8e-42	Multidrug and toxin extrusion protein 2	SPAC11D3.06	131	2e-33	COG0534	pfam01554	MatE	MatE. The MatE domain	.	GO:0016324|apical plasma membrane;GO:0016021|integral component of membrane;	GO:0015297|antiporter activity;GO:0015238|drug transmembrane transporter activity;	K03327	TC.MATE, SLC47A, norM, mdtK, dinF; multidrug resistance protein, MATE family
lnc_973	D04:12691835-12695131:+	evm.TU.Gh_A04G0592	0.997776	-87.1	chrA04:40553575-40555509:+	evm.TU.Gh_A04G0592	gi|728850167|gb|KHG29610.1|	1487	0	RING finger and CHY zinc finger domain-containing 1 [Gossypium arboreum]	gi|590631082|ref|XM_007027404.1|	485	0	Theobroma cacao PGPD14 isoform 1 (TCM_022296) mRNA, complete cds	Q96PM5	224	2e-70	RING finger and CHY zinc finger domain-containing protein 1	.	.	.	.	pfam14599	zinc_ribbon_6	Zinc-ribbon. This is a typical zinc-ribbon finger, with each pair of zinc-ligands coming from more-or-less either side of two knuckles. It is found in eukaryotes.	GO:0006281|DNA repair;GO:0070987|error-free translesion synthesis;GO:0032436|positive regulation of proteasomal ubiquitin-dependent protein catabolic process;GO:0031398|positive regulation of protein ubiquitination;GO:0051865|protein autoubiquitination;GO:0016567|protein ubiquitination;GO:0042787|protein ubiquitination involved in ubiquitin-dependent protein catabolic process;GO:0019985|translesi…	GO:0005737|cytoplasm;GO:0016607|nuclear speck;GO:0005654|nucleoplasm;GO:0005634|nucleus;GO:0000151|ubiquitin ligase complex;	GO:0016874|ligase activity;GO:0002039|p53 binding;GO:0042803|protein homodimerization activity;GO:0004842|ubiquitin-protein transferase activity;GO:0008270|zinc ion binding;	K10144	RCHY1, PIRH2; RING finger and CHY zinc finger domain-containing protein 1 [EC:6.3.2.19]
lnc_973	D04:12691835-12695131:+	evm.TU.Gh_A04G0597	0.908283	-87.1	chrA04:40747971-40750268:-	evm.TU.Gh_A04G0597	gi|823220696|ref|XP_012443049.1|	2130	0	PREDICTED: ACT domain-containing protein ACR10-like [Gossypium raimondii]	gi|590631013|ref|XM_007027384.1|	838	0	Theobroma cacao ACT-like superfamily protein isoform 1 (TCM_022280) mRNA, complete cds	.	.	.	.	.	.	.	.	pfam01842	ACT	ACT domain. This family of domains generally have a regulatory role. ACT domains are linked to a wide range of metabolic enzymes that are regulated by amino acid concentration. Pairs of ACT domains bind specifically to a particular amino acid leading to regulation of the linked enzyme. The ACT domain is found in: D-3-phosphoglycerate dehydrogenase EC:1.1.1.95, which is inhibited by serine. Aspart…	.	.	.	.	.
lnc_973	D04:12691835-12695131:+	evm.TU.Gh_D11G1091	0.988617	-87.1	chrD11:9945228-9946913:+	evm.TU.Gh_D11G1091	gi|728841027|gb|KHG20470.1|	676	6e-89	DnaJ subfamily C member 2 [Gossypium arboreum]	gi|590720218|ref|XM_007051210.1|	161	5e-78	Theobroma cacao RAD-like 6 (TCM_046695) mRNA, complete cds	Q58FS3	71.6	3e-15	Transcription factor RADIALIS	.	.	.	.	pfam15049	DUF4534	Protein of unknown function (DUF4534). This family of proteins is functionally uncharacterized. This family of proteins is found in mammals. Proteins in this family are typically between 170 and 190 amino acids in length. The protein includes the human integral membrane TMEM217 protein.	GO:0048262|determination of dorsal/ventral asymmetry;GO:0009908|flower development;GO:0006355|regulation of transcription, DNA-templated;GO:0006351|transcription, DNA-templated;	GO:0005634|nucleus;	GO:0003677|DNA binding;	.	.
lnc_973	D04:12691835-12695131:+	evm.TU.Gh_D07G0562	0.985951	-87.1	chrD07:6386705-6391292:+	evm.TU.Gh_D07G0562	gi|823121851|ref|XP_012468685.1|	3653	0	PREDICTED: quinolinate synthase, chloroplastic [Gossypium raimondii]	gi|590669432|ref|XM_007037710.1|	1292	0	Theobroma cacao Quinolinate synthase (TCM_014491) mRNA, complete cds	Q9FGS4	991	0	Quinolinate synthase, chloroplastic	alr3513	88.6	4e-19	COG2166	pfam02445	NadA	Quinolinate synthetase A protein. Quinolinate synthetase catalyses the second step of the de novo biosynthetic pathway of pyridine nucleotide formation. In particular, quinolinate synthetase is involved in the condensation of dihydroxyacetone phosphate and iminoaspartate to form quinolinic acid. This synthesis requires two enzymes, a FAD-containing "B protein" and an "A protein".	GO:0009060|aerobic respiration;GO:0016226|iron-sulfur cluster assembly;GO:0009435|NAD biosynthetic process;GO:0043085|positive regulation of catalytic activity;GO:0051176|positive regulation of sulfur metabolic process;GO:0019805|quinolinate biosynthetic process;	GO:0009507|chloroplast;	GO:0051539|4 iron, 4 sulfur cluster binding;GO:0008047|enzyme activator activity;GO:0046872|metal ion binding;GO:0042803|protein homodimerization activity;GO:0008987|quinolinate synthetase A activity;GO:0016740|transferase activity;	K03517	nadA; quinolinate synthase [EC:2.5.1.72]
lnc_973	D04:12691835-12695131:+	evm.TU.Gh_D10G1429	0.994753	-87.1	chrD10:30645511-30647673:-	evm.TU.Gh_D10G1429	gi|197259944|gb|ACH56521.1|	2008	0	chalcone synthase [Gossypium hirsutum]	gi|347466185|gb|JF795275.1|	1167	0	Gossypium hirsutum chalcone synthase (CHS5) mRNA, complete cds	P48386	739	0	Chalcone synthase 1	Rv1372	124	9e-31	COG3424	pfam00195	Chal_sti_synt_N	Chalcone and stilbene synthases, N-terminal domain. The C-terminal domain of Chalcone synthase is reported to be structurally similar to domains in thiolase and beta-ketoacyl synthase. The differences in activity are accounted for by differences in this N-terminal domain.	GO:0009813|flavonoid biosynthetic process;	.	GO:0016210|naringenin-chalcone synthase activity;	.	.
lnc_973	D04:12691835-12695131:+	evm.TU.Gh_D09G0329	0.921202	-87.1	chrD09:11260584-11262389:-	evm.TU.Gh_D09G0329	gi|823168298|ref|XP_012483916.1|	2579	0	PREDICTED: serine/threonine protein phosphatase 2A 57 kDa regulatory subunit B' theta isoform-like [Gossypium raimondii]	gi|590646838|ref|XM_007031671.1|	1096	0	Theobroma cacao Serine/threonine protein phosphatase 2A 59 kDa regulatory subunit B' eta isoform 1 (TCM_017073) mRNA, complete cds	Q9LU89	736	0	Serine/threonine protein phosphatase 2A 59 kDa regulatory subunit B' eta isoform	.	.	.	.	pfam01603	B56	Protein phosphatase 2A regulatory B subunit (B56 family). Protein phosphatase 2A (PP2A) is a major intracellular protein phosphatase that regulates multiple aspects of cell growth and metabolizm. The ability of this widely distributed heterotrimeric enzyme to act on a diverse array of substrates is largely controlled by the nature of its regulatory B subunit. There are multiple families of B subu…	GO:0007165|signal transduction;	GO:0000159|protein phosphatase type 2A complex;	GO:0008601|protein phosphatase type 2A regulator activity;	K11584	PPP2R5; serine/threonine-protein phosphatase 2A regulatory subunit B'
lnc_973	D04:12691835-12695131:+	evm.TU.Gh_D10G1423	0.970201	-87.1	chrD10:30426332-30428118:+	evm.TU.Gh_D10G1423	gi|823246587|ref|XP_012455965.1|	1350	0	PREDICTED: putative F-box protein PP2-B12 isoform X1 [Gossypium raimondii]	gi|357441190|ref|XM_003590825.1|	39	6e-10	Medicago truncatula hypothetical protein (MTR_1g079190) mRNA, complete cds	Q9FLU7	203	2e-62	Putative F-box protein PP2-B12	.	.	.	.	pfam14299	PP2	Phloem protein 2. Phloem protein 2 (PP2) is one of the most abundant and enigmatic proteins in the phloem sap. PP2 is translocated in the assimilate stream where its lectin activity or RNA-binding properties can exert effects over long distances.	.	.	GO:0030246|carbohydrate binding;	.	.
lnc_973	D04:12691835-12695131:+	evm.TU.Gh_D10G1422	0.981002	-87.1	chrD10:30321909-30323573:-	evm.TU.Gh_D10G1422	gi|823248975|ref|XP_012457140.1|	2872	0	PREDICTED: probable acyl-activating enzyme 6 [Gossypium raimondii]	gi|590656927|ref|XM_007034351.1|	958	0	Theobroma cacao Acyl activating enzyme 5 (TCM_020359) mRNA, complete cds	Q9FFE6	806	0	Probable acyl-activating enzyme 5, peroxisomal	.	.	.	.	pfam00501	AMP-binding	AMP-binding enzyme.	GO:0006631|fatty acid metabolic process;	GO:0005777|peroxisome;	GO:0016874|ligase activity;	.	.
lnc_973	D04:12691835-12695131:+	evm.TU.Gh_A09G1025	0.927177	-87.1	chrA09:60381219-60384523:+	evm.TU.Gh_A09G1025	gi|728833522|gb|KHG12965.1|	855	1e-112	Protein SCAF11 [Gossypium arboreum]	gi|590584841|ref|XM_007015227.1|	370	0	Theobroma cacao RING/U-box superfamily protein isoform 1 (TCM_040934) mRNA, complete cds	.	.	.	.	.	.	.	.	pfam13639	zf-RING_2	Ring finger domain.	.	.	.	.	.
lnc_973	D04:12691835-12695131:+	evm.TU.Gh_D11G0556	0.946615	-87.1	chrD11:4838559-4841782:-	evm.TU.Gh_D11G0556	gi|763773241|gb|KJB40364.1|	1637	0	hypothetical protein B456_007G060300 [Gossypium raimondii]	gi|590707109|ref|XM_007047851.1|	554	0	Theobroma cacao Alpha/beta-Hydrolases superfamily protein isoform 1 (TCM_001087) mRNA, complete cds	P24640	71.6	8e-13	Lipase 3	BH2279	87.4	5e-19	COG0596	pfam12697	Abhydrolase_6	Alpha/beta hydrolase family. This family contains alpha/beta hydrolase enzymes of diverse specificity.	GO:0016042|lipid catabolic process;	GO:0005886|plasma membrane;	GO:0004806|triglyceride lipase activity;	.	.
lnc_973	D04:12691835-12695131:+	evm.TU.Gh_A08G2306	0.975787	-87.1	chrscaffold1924_A08:116662-118065:-	evm.TU.Gh_A08G2306	gi|823153911|ref|XP_012476806.1|	2353	0	PREDICTED: F-box/LRR-repeat protein 14 [Gossypium raimondii]	gi|590710119|ref|XM_007048678.1|	972	0	Theobroma cacao RNI-like superfamily protein isoform 1 (TCM_001750) mRNA, complete cds	Q3EC97	679	0	F-box/LRR-repeat protein 14	.	.	.	.	pfam13001	Ecm29	Proteasome stabilizer. The proteasome consists of two subunits, and the capacity of the proteasome to degrade protein depends crucially on the interaction between these two subunits. This interaction is affected by a wide range of factors including metabolites, such as ATP, and proteasome-associated proteins such as Ecm29. Ecm29 stabilizes the interaction between the two subunits.	.	.	.	K10268	FBXL2_20; F-box and leucine-rich repeat protein 2/20
lnc_973	D04:12691835-12695131:+	evm.TU.Gh_A08G2305	0.931145	-87.1	chrscaffold1924_A08:109637-114407:-	evm.TU.Gh_A08G2305	gi|763759384|gb|KJB26715.1|	2548	0	hypothetical protein B456_004G256400 [Gossypium raimondii]	gi|166977530|gb|EU373019.1|	992	0	Gossypium hirsutum gland development related protein 27-like mRNA, complete sequence	Q9LX65	749	0	V-type proton ATPase subunit H	SPAC7D4.10	133	3e-33	COG5231	pfam03224	V-ATPase_H_N	V-ATPase subunit H. The yeast Saccharomyces cerevisiae vacuolar H+-ATPase (V-ATPase) is a multisubunit complex responsible for acidifying organelles. It functions as an ATP dependent proton pump that transports protons across a lipid bilayer. This domain corresponds to the N terminal domain of the H subunit of V-ATPase. The N-terminal domain is required for the activation of the complex whereas t…	GO:0015991|ATP hydrolysis coupled proton transport;	GO:0009507|chloroplast;GO:0005794|Golgi apparatus;GO:0000325|plant-type vacuole;GO:0005886|plasma membrane;GO:0005774|vacuolar membrane;GO:0000221|vacuolar proton-transporting V-type ATPase, V1 domain;GO:0005773|vacuole;	GO:0046961|proton-transporting ATPase activity, rotational mechanism;	K02144	ATPeV1H; V-type H+-transporting ATPase subunit H
lnc_973	D04:12691835-12695131:+	evm.TU.Gh_A08G2304	0.964237	-87.1	chrscaffold1924_A08:84093-87223:-	evm.TU.Gh_A08G2304	gi|823153921|ref|XP_012476811.1|	3599	0	PREDICTED: WEB family protein At3g02930, chloroplastic-like [Gossypium raimondii]	gi|590639349|ref|XM_007029583.1|	1352	0	Theobroma cacao Uncharacterized protein (TCM_025519) mRNA, complete cds	Q9LFE4	558	0	WEB family protein At5g16730, chloroplastic	.	.	.	.	pfam05701	WEMBL	Weak chloroplast movement under blue light. WEMBL consists of several plant proteins required for the chloroplast avoidance response under high intensity blue light. This avoidance response consists in the relocation of chloroplasts on the anticlinal side of exposed cells. Acts in association with PMI2 to maintain the velocity of chloroplast photo-relocation movement via the regulation of cp-acti…	.	GO:0009507|chloroplast;GO:0005875|microtubule associated complex;	.	.	.
lnc_973	D04:12691835-12695131:+	evm.TU.Gh_A08G2301	0.991453	-87.1	chrscaffold1924_A08:67670-70674:+	evm.TU.Gh_A08G2301	gi|823153932|ref|XP_012476817.1|	4034	0	PREDICTED: G-type lectin S-receptor-like serine/threonine-protein kinase At1g11330 [Gossypium raimondii]	gi|590612078|ref|XM_007022221.1|	289	2e-148	Theobroma cacao Serine/threonine kinases,protein kinases,ATP binding,sugar binding,kinases,carbohydrate binding, putative (TCM_032457) mRNA, complete cds	Q9SXB8	801	0	G-type lectin S-receptor-like serine/threonine-protein kinase At1g11330	.	.	.	.	pfam07714	Pkinase_Tyr	Protein tyrosine kinase.	GO:0048544|recognition of pollen;	GO:0016021|integral component of membrane;GO:0005886|plasma membrane;	GO:0005524|ATP binding;GO:0005516|calmodulin binding;GO:0030246|carbohydrate binding;GO:0004674|protein serine/threonine kinase activity;	.	.
lnc_973	D04:12691835-12695131:+	evm.TU.Gh_D13G2472	0.998041	-87.1	chrscaffold4656_D13:45755-49171:-	evm.TU.Gh_D13G2472	gi|763816378|gb|KJB83230.1|	3979	0	hypothetical protein B456_013G236400 [Gossypium raimondii]	gi|590578772|ref|XM_007013539.1|	1246	0	Theobroma cacao Inorganic H pyrophosphatase family protein isoform 2 (TCM_038184) mRNA, complete cds	P21616	1358	0	Pyrophosphate-energized vacuolar membrane proton pump	MA3879	519	2e-172	COG3808	pfam03030	H_PPase	Inorganic H+ pyrophosphatase. The H+ pyrophosphatase is an transmembrane proton pump involved in establishing the H+ electrochemical potential difference between the vacuole lumen and the cell cytosol. Vacuolar-type H(+)-translocating inorganic pyrophosphatases have long been considered to be restricted to plants and to a few species of photo-trophic bacteria. However, in recent investigations, t…	GO:0015992|proton transport;	GO:0016021|integral component of membrane;GO:0005774|vacuolar membrane;	GO:0009678|hydrogen-translocating pyrophosphatase activity;GO:0004427|inorganic diphosphatase activity;GO:0046872|metal ion binding;	.	.
lnc_973	D04:12691835-12695131:+	evm.TU.Gh_D13G2470	0.942423	-87.1	chrscaffold4656_D13:37306-39440:+	evm.TU.Gh_D13G2470	gi|823261985|ref|XP_012463730.1|	3444	0	PREDICTED: uncharacterized protein LOC105783083 [Gossypium raimondii]	gi|590578857|ref|XM_007013563.1|	1000	0	Theobroma cacao Octicosapeptide/Phox/Bem1p domain-containing protein / tetratricopeptide repeat-containing protein (TCM_038203) mRNA, complete cds	Q32PZ3	67	4e-10	Protein unc-45 homolog A	.	.	.	.	pfam13414	TPR_11	TPR repeat.	GO:0030154|cell differentiation;GO:0061077|chaperone-mediated protein folding;GO:0007517|muscle organ development;	GO:0005794|Golgi apparatus;GO:0005654|nucleoplasm;GO:0048471|perinuclear region of cytoplasm;	.	.	.
lnc_973	D04:12691835-12695131:+	evm.TU.Gh_D13G2476	0.972795	-87.1	chrscaffold4656_D13:91374-93786:+	evm.TU.Gh_D13G2476	gi|357601492|gb|AET86956.1|	2505	0	PAP26 [Gossypium hirsutum]	gi|357601491|gb|JN835293.1|	713	0	Gossypium hirsutum PAP26 mRNA, complete cds	Q949Y3	764	0	Bifunctional purple acid phosphatase 26	Rv2577	70.9	3e-12	COG1409	pfam00149	Metallophos	Calcineurin-like phosphoesterase. This family includes a diverse range of phosphoesterases, including protein phosphoserine phosphatases, nucleotidases, sphingomyelin phosphodiesterases and 2'-3' cAMP phosphodiesterases as well as nucleases such as bacterial SbcD or yeast MRE11. The most conserved regions in this superfamily centre around the metal chelating residues.	GO:0016311|dephosphorylation;GO:0042744|hydrogen peroxide catabolic process;GO:0055062|phosphate ion homeostasis;	GO:0005829|cytosol;GO:0009505|plant-type cell wall;GO:0005773|vacuole;	GO:0003993|acid phosphatase activity;GO:0046872|metal ion binding;GO:0004601|peroxidase activity;	.	.
lnc_973	D04:12691835-12695131:+	evm.TU.Gh_D11G2744	0.990884	-87.1	chrD11:56994979-56996587:+	evm.TU.Gh_D11G2744	gi|823197071|ref|XP_012434161.1|	1213	2e-162	PREDICTED: serine, glycine, tyrosine and glutamine-rich protein-like [Gossypium raimondii]	gi|590644096|ref|XM_007030926.1|	377	0	Theobroma cacao Heavy metal transport/detoxification superfamily protein, putative (TCM_026647) mRNA, complete cds	O82089	54.3	1e-07	Copper transport protein CCH	.	.	.	.	pfam00403	HMA	Heavy-metal-associated domain.	GO:0006878|cellular copper ion homeostasis;GO:0006825|copper ion transport;GO:0046686|response to cadmium ion;GO:0009651|response to salt stress;	GO:0048046|apoplast;GO:0009507|chloroplast;	GO:0016531|copper chaperone activity;	K07213	ATOX1, ATX1, copZ; copper chaperone
lnc_973	D04:12691835-12695131:+	evm.TU.Gh_A09G0311	0.98852	-87.1	chrA09:12137287-12139765:+	evm.TU.Gh_A09G0311	gi|728842539|gb|KHG21982.1|	1057	3e-140	Zinc finger CONSTANS-LIKE 7 -like protein [Gossypium arboreum]	gi|590646665|ref|XM_007031624.1|	299	3e-154	Theobroma cacao CCT motif family protein, putative (TCM_017038) mRNA, complete cds	Q9C9A9	71.6	2e-12	Zinc finger protein CONSTANS-LIKE 7	.	.	.	.	pfam06203	CCT	CCT motif. This short motif is found in a number of plant proteins. It is rich in basic amino acids and has been called a CCT motif after Co, Col and Toc1. The CCT motif is about 45 amino acids long and contains a putative nuclear localisation signal within the second half of the CCT motif. Toc1 mutants have been identified in this region.	GO:0045893|positive regulation of transcription, DNA-templated;GO:0006355|regulation of transcription, DNA-templated;GO:0010223|secondary shoot formation;GO:0009641|shade avoidance;	GO:0005730|nucleolus;	GO:0003700|transcription factor activity, sequence-specific DNA binding;GO:0008270|zinc ion binding;	.	.
lnc_973	D04:12691835-12695131:+	evm.TU.Gh_A09G0310	0.969326	-87.1	chrA09:11895287-11899613:-	evm.TU.Gh_A09G0310	gi|763753726|gb|KJB21114.1|	853	9e-111	hypothetical protein B456_003G183400 [Gossypium raimondii]	gi|590675511|ref|XM_007039407.1|	218	2e-109	Theobroma cacao GPI-anchored wall transfer protein isoform 4 (TCM_015693) mRNA, complete cds	B3H6K1	53.5	7e-07	Uncharacterized protein At4g17910	YJL091c	72.4	1e-13	COG5062	pfam06423	GWT1	GWT1. Glycosylphosphatidylinositol (GPI) is a conserved post-translational modification to anchor cell surface proteins to plasma membrane in eukaryotes. GWT1 is involved in GPI anchor biosynthesis; it is required for inositol acylation in yeast.	GO:0006506|GPI anchor biosynthetic process;	GO:0005789|endoplasmic reticulum membrane;GO:0016021|integral component of membrane;	GO:0016746|transferase activity, transferring acyl groups;	K05283	PIGW; phosphatidylinositol glycan, class W [EC:2.3.-.-]
lnc_973	D04:12691835-12695131:+	evm.TU.Gh_A09G0317	0.90336	-87.1	chrA09:12309643-12313694:-	evm.TU.Gh_A09G0317	gi|728818995|gb|KHG02996.1|	4204	0	[Protein-PII] uridylyltransferase [Gossypium arboreum]	gi|590646753|ref|XM_007031648.1|	1622	0	Theobroma cacao F28J7.5 protein isoform 1 (TCM_017059) mRNA, complete cds	.	.	.	.	.	.	.	.	pfam02040	ArsB	Arsenical pump membrane protein.	.	.	.	.	.
lnc_973	D04:12691835-12695131:+	evm.TU.Gh_A09G0316	0.985046	-87.1	chrA09:12303330-12303959:+	evm.TU.Gh_A09G0316	gi|823168241|ref|XP_012483900.1|	760	1e-99	PREDICTED: uncharacterized protein LOC105798395 isoform X2 [Gossypium raimondii]	gi|529068110|gb|JX964423.1|	470	0	Gossypium hirsutum clone NBRI_TRANS-692 microsatellite sequence	.	.	.	.	.	.	.	.	pfam08787	Alginate_lyase2	Alginate lyase. Alginate lyases are enzymes that degrade the linear polysaccharide alignate. They cleave the glycosidic linkage of alignate through a beta-elimination reaction. This family forms an all beta fold and is different to all alpha fold of pfam05426.	.	.	.	.	.
lnc_973	D04:12691835-12695131:+	evm.TU.Gh_A05G0310	0.968075	-87.1	chrA05:3476455-3477912:-	evm.TU.Gh_A05G0310	gi|823227880|ref|XP_012446713.1|	2440	0	PREDICTED: putative nuclease HARBI1 [Gossypium raimondii]	gi|590574225|ref|XM_007012280.1|	917	0	Theobroma cacao Uncharacterized protein (TCM_037329) mRNA, complete cds	Q17QR8	102	2e-22	Putative nuclease HARBI1	.	.	.	.	pfam13359	DDE_Tnp_4	DDE superfamily endonuclease. This family of proteins are related to pfam00665 and are probably endonucleases of the DDE superfamily. Transposase proteins are necessary for efficient DNA transposition. This domain is a member of the DDE superfamily, which contain three carboxylate residues that are believed to be responsible for coordinating metal ions needed for catalysis. The catalytic activity…	.	GO:0005813|centrosome;GO:0005737|cytoplasm;GO:0005634|nucleus;	GO:0046872|metal ion binding;GO:0004518|nuclease activity;	.	.
lnc_973	D04:12691835-12695131:+	evm.TU.Gh_D10G1282	0.966697	-87.1	chrD10:23354319-23362055:-	evm.TU.Gh_D10G1282	gi|823246019|ref|XP_012455680.1|	4846	0	PREDICTED: importin beta-like SAD2 [Gossypium raimondii]	gi|590655419|ref|XM_007033920.1|	2212	0	Theobroma cacao Importin-7, putative isoform 1 (TCM_020056) mRNA, complete cds	Q55CX9	454	3e-140	Probable importin-7 homolog	SPCC550.11	383	1e-114	COG5656	pfam03810	IBN_N	Importin-beta N-terminal domain.	GO:0006886|intracellular protein transport;	GO:0005737|cytoplasm;GO:0005634|nucleus;	.	.	.
lnc_973	D04:12691835-12695131:+	evm.TU.Gh_A05G0319	0.999909	-87.1	chrA05:3544029-3546462:-	evm.TU.Gh_A05G0319	gi|823220091|ref|XP_012442761.1|	2738	0	PREDICTED: cytochrome P450 711A1 [Gossypium raimondii]	gi|590574113|ref|XM_007012249.1|	960	0	Theobroma cacao Thromboxane-A synthase (TCM_037310) mRNA, complete cds	B9DFU2	754	0	Cytochrome P450 711A1	BH0579	123	8e-30	COG2124	pfam00067	p450	Cytochrome P450. Cytochrome P450s are haem-thiolate proteins involved in the oxidative degradation of various compounds. They are particularly well known for their role in the degradation of environmental toxins and mutagens. They can be divided into 4 classes, according to the method by which electrons from NAD(P)H are delivered to the catalytic site. Sequence conservation is relatively low with…	GO:0009926|auxin polar transport;GO:0016117|carotenoid biosynthetic process;GO:0009963|positive regulation of flavonoid biosynthetic process;GO:0009934|regulation of meristem structural organization;GO:0010223|secondary shoot formation;	GO:0016021|integral component of membrane;	GO:0020037|heme binding;GO:0005506|iron ion binding;GO:0004497|monooxygenase activity;GO:0016705|oxidoreductase activity, acting on paired donors, with incorporation or reduction of molecular oxygen;	.	.
lnc_973	D04:12691835-12695131:+	evm.TU.Gh_D10G1287	0.978436	-87.1	chrD10:23664896-23666870:-	evm.TU.Gh_D10G1287	gi|823248292|ref|XP_012456813.1|	1330	0	PREDICTED: ras-related protein RABA5c isoform X1 [Gossypium raimondii]	gi|590655460|ref|XM_007033932.1|	402	0	Theobroma cacao RAB GTPase A5E isoform 1 (TCM_020064) mRNA, complete cds	Q9SIP0	357	3e-123	Ras-related protein RABA5d	YER031c	226	1e-72	COG1100	pfam00071	Ras	Ras family. Includes sub-families Ras, Rab, Rac, Ral, Ran, Rap Ypt1 and more. Shares P-loop motif with GTP_EFTU, arf and myosin_head. See pfam00009 pfam00025, pfam00063. As regards Rab GTPases, these are important regulators of vesicle formation, motility and fusion. They share a fold in common with all Ras GTPases: this is a six-stranded beta-sheet surrounded by five alpha-helices.	GO:0006886|intracellular protein transport;GO:0032482|Rab protein signal transduction;	GO:0005829|cytosol;GO:0005768|endosome;GO:0005886|plasma membrane;	GO:0005525|GTP binding;GO:0003924|GTPase activity;	K07904	RAB11A; Ras-related protein Rab-11A
lnc_973	D04:12691835-12695131:+	evm.TU.Gh_D10G1286	0.995322	-87.1	chrD10:23618091-23619869:+	evm.TU.Gh_D10G1286	gi|823248672|ref|XP_012456993.1|	1492	0	PREDICTED: pirin-like protein [Gossypium raimondii]	gi|590655456|ref|XM_007033931.1|	500	0	Theobroma cacao RmlC-like cupins superfamily protein (TCM_020063) mRNA, complete cds	Q9SEE4	420	1e-146	Pirin-like protein	RSc0541	212	3e-65	COG1741	pfam05726	Pirin_C	Pirin C-terminal cupin domain. This region is found the C-terminal half of the Pirin protein.	.	GO:0005634|nucleus;	.	K06911	K06911
lnc_973	D04:12691835-12695131:+	evm.TU.Gh_A05G1355	0.977961	-87.1	chrA05:13872991-13881277:-	evm.TU.Gh_A05G1355	gi|823224387|ref|XP_012444960.1|	2326	0	PREDICTED: citrate synthase, mitochondrial [Gossypium raimondii]	gi|590724964|ref|XM_007052558.1|	1088	0	Theobroma cacao Citrate synthase family protein (TCM_005948) mRNA, complete cds	P49298	796	0	Citrate synthase, mitochondrial	YNR001c	513	1e-177	COG0372	pfam00285	Citrate_synt	Citrate synthase.	GO:0044262|cellular carbohydrate metabolic process;GO:0006099|tricarboxylic acid cycle;	GO:0005759|mitochondrial matrix;	GO:0004108|citrate (Si)-synthase activity;	.	.
lnc_973	D04:12691835-12695131:+	evm.TU.Gh_A08G1822	0.917465	-87.1	chrA08:98926013-98933717:+	evm.TU.Gh_A08G1822	gi|728822245|gb|KHG04725.1|	4863	0	Lon protease, mitochondrial -like protein [Gossypium arboreum]	gi|590644677|ref|XM_007031085.1|	2100	0	Theobroma cacao Lon protease 1 (TCM_026762) mRNA, complete cds	P93655	1452	0	Lon protease homolog 1, mitochondrial	SPAC22F3.06c	758	0	COG0466	pfam05362	Lon_C	Lon protease (S16) C-terminal proteolytic domain. The Lon serine proteases must hydrolyse ATP to degrade protein substrates. In Escherichia coli, these proteases are involved in turnover of intracellular proteins, including abnormal proteins following heat-shock. The active site for protease activity resides in a C-terminal domain. The Lon proteases are classified as family S16 in Merops.	GO:0034599|cellular response to oxidative stress;GO:0051131|chaperone-mediated protein complex assembly;GO:0006515|misfolded or incompletely synthesized protein catabolic process;GO:0070407|oxidation-dependent protein catabolic process;GO:0090296|regulation of mitochondrial DNA replication;	GO:0005759|mitochondrial matrix;	GO:0005524|ATP binding;GO:0004176|ATP-dependent peptidase activity;GO:0043565|sequence-specific DNA binding;GO:0004252|serine-type endopeptidase activity;	K08675	PRSS15, PIM1; Lon-like ATP-dependent protease [EC:3.4.21.-]
lnc_973	D04:12691835-12695131:+	evm.TU.Gh_D13G1411	0.942269	-87.1	chrD13:44661847-44667313:+	evm.TU.Gh_D13G1411	gi|823264743|ref|XP_012465114.1|	7551	0	PREDICTED: ABC transporter C family member 3-like isoform X1 [Gossypium raimondii]	gi|590640312|ref|XM_007029858.1|	2735	0	Theobroma cacao Multidrug resistance-associated protein 3 isoform 1 (TCM_025790) mRNA, complete cds	Q9LK64	2020	0	ABC transporter C family member 3	SPAC3F10.11c	715	0	COG1132	pfam00664	ABC_membrane	ABC transporter transmembrane region. This family represents a unit of six transmembrane helices. Many members of the ABC transporter family (pfam00005) have two such regions.	.	GO:0048046|apoplast;GO:0016021|integral component of membrane;GO:0000325|plant-type vacuole;GO:0009506|plasmodesma;GO:0005774|vacuolar membrane;GO:0005773|vacuole;	GO:0005524|ATP binding;GO:0042626|ATPase activity, coupled to transmembrane movement of substances;GO:0010290|chlorophyll catabolite transmembrane transporter activity;GO:0015431|glutathione S-conjugate-exporting ATPase activity;GO:0008559|xenobiotic-transporting ATPase activity;	.	.
lnc_973	D04:12691835-12695131:+	evm.TU.Gh_A05G1350	0.965616	-87.1	chrA05:13840018-13844440:-	evm.TU.Gh_A05G1350	gi|823220847|ref|XP_012443130.1|	3164	0	PREDICTED: MACPF domain-containing protein NSL1-like [Gossypium raimondii]	gi|590624262|ref|XM_007025494.1|	1116	0	Theobroma cacao MAC/Perforin domain-containing protein (TCM_029818) mRNA, complete cds	Q9SGN6	780	0	MACPF domain-containing protein NSL1	.	.	.	.	pfam01823	MACPF	MAC/Perforin domain. The membrane-attack complex (MAC) of the complement system forms transmembrane channels. These channels disrupt the phospholipid bilayer of target cells, leading to cell lysis and death. A number of proteins participate in the assembly of the MAC. Freshly activated C5b binds to C6 to form a C5b-6 complex, then to C7 forming the C5b-7 complex. The C5b-7 complex binds to C8, wh…	GO:0008219|cell death;GO:0052542|defense response by callose deposition;GO:0006955|immune response;GO:0009626|plant-type hypersensitive response;GO:0010337|regulation of salicylic acid metabolic process;GO:0009651|response to salt stress;	.	.	.	.
lnc_973	D04:12691835-12695131:+	evm.TU.Gh_A09G2008	0.986703	-87.1	chrA09:73275250-73275873:-	evm.TU.Gh_A09G2008	gi|823179013|ref|XP_012487338.1|	719	4e-93	PREDICTED: protein LIGHT-DEPENDENT SHORT HYPOCOTYLS 4 isoform X2 [Gossypium raimondii]	gi|590659462|ref|XM_007035072.1|	276	9e-142	Theobroma cacao Uncharacterized protein (TCM_020903) mRNA, complete cds	O82268	216	8e-69	Protein LIGHT-DEPENDENT SHORT HYPOCOTYLS 3	.	.	.	.	pfam04852	DUF640	Protein of unknown function (DUF640). This family represents a conserved region found in plant proteins including Resistance protein-like protein.	GO:0010492|maintenance of shoot apical meristem identity;GO:0009299|mRNA transcription;GO:0010199|organ boundary specification between lateral organs and the meristem;GO:0048441|petal development;GO:0009886|post-embryonic morphogenesis;GO:0006355|regulation of transcription, DNA-templated;GO:0048834|specification of petal number;	GO:0005634|nucleus;	GO:0003677|DNA binding;	.	.
lnc_973	D04:12691835-12695131:+	evm.TU.Gh_D10G2219	0.988815	-87.1	chrD10:59698265-59698939:+	evm.TU.Gh_D10G2219	gi|823247795|ref|XP_012456564.1|	1121	9e-154	PREDICTED: 21 kDa seed protein-like [Gossypium raimondii]	gi|317174450|gb|HQ526669.1|	425	0	Gossypium herbaceum clone NBRI_A2_4746 simple sequence repeat marker, mRNA sequence	P32765	241	2e-78	21 kDa seed protein	.	.	.	.	pfam00197	Kunitz_legume	Trypsin and protease inhibitor.	.	.	GO:0004866|endopeptidase inhibitor activity;	.	.
lnc_973	D04:12691835-12695131:+	evm.TU.Gh_A09G1191	0.996687	-87.1	chrA09:63582384-63589306:-	evm.TU.Gh_A09G1191	gi|823166611|ref|XP_012483256.1|	1596	0	PREDICTED: uncharacterized protein LOC105797936 [Gossypium raimondii]	.	.	.	.	Q8GUN5	167	4e-46	Protein PHR1-LIKE 1	.	.	.	.	pfam14379	Myb_CC_LHEQLE	MYB-CC type transfactor, LHEQLE motif. This family is found towards the C-terminus of Myb-CC type transcription factors, and carries a highly conserved LHEQLE sequence motif.	GO:0006351|transcription, DNA-templated;	GO:0005634|nucleus;	GO:0003677|DNA binding;GO:0003700|transcription factor activity, sequence-specific DNA binding;	.	.
lnc_973	D04:12691835-12695131:+	evm.TU.Gh_A09G1196	0.997579	-87.1	chrA09:63699051-63700205:+	evm.TU.Gh_A09G1196	.	.	.	.	.	.	.	.	.	.	.	.	.	.	.	.	pfam01238	PMI_typeI	Phosphomannose isomerase type I. This is a family of Phosphomannose isomerase type I enzymes (EC 5.3.1.8).	.	.	.	.	.
lnc_973	D04:12691835-12695131:+	evm.TU.Gh_A09G1197	0.911036	-87.1	chrA09:63712224-63717756:-	evm.TU.Gh_A09G1197	gi|823173985|ref|XP_012485632.1|	1476	0	PREDICTED: probable plastid-lipid-associated protein 13, chloroplastic [Gossypium raimondii]	gi|590636959|ref|XM_007028925.1|	569	0	Theobroma cacao Plastid-lipid associated protein PAP / fibrillin family protein (TCM_024905) mRNA, complete cds	Q8S9M1	393	1e-135	Probable plastid-lipid-associated protein 13, chloroplastic	.	.	.	.	pfam04755	PAP_fibrillin	PAP_fibrillin. This family identifies a conserved region found in a number of plastid lipid-associated proteins (PAPs), and in a number of putative fibrillin proteins.	.	GO:0009507|chloroplast;GO:0009570|chloroplast stroma;GO:0009534|chloroplast thylakoid;GO:0010287|plastoglobule;GO:0009579|thylakoid;	.	.	.
lnc_973	D04:12691835-12695131:+	evm.TU.Gh_A04G0622	0.935764	-87.1	chrA04:42811566-42817088:-	evm.TU.Gh_A04G0622	gi|823221035|ref|XP_012443211.1|	6365	0	PREDICTED: ethylene-insensitive protein 2-like isoform X1 [Gossypium raimondii]	gi|590630696|ref|XM_007027288.1|	2222	0	Theobroma cacao EIN2-like protein, nramp transporter isoform 1 (TCM_022174) mRNA, complete cds	Q9S814	1284	0	Ethylene-insensitive protein 2	all7601	192	3e-51	COG1914	pfam01566	Nramp	Natural resistance-associated macrophage protein. The natural resistance-associated macrophage protein (NRAMP) family consists of Nramp1, Nramp2, and yeast proteins Smf1 and Smf2. The NRAMP family is a novel family of functional related proteins defined by a conserved hydrophobic core of ten transmembrane domains. This family of membrane proteins are divalent cation transporters. Nramp1 is an int…	GO:0009926|auxin polar transport;GO:0009734|auxin-activated signaling pathway;GO:0051301|cell division;GO:0071281|cellular response to iron ion;GO:0009736|cytokinin-activated signaling pathway;GO:0052544|defense response by callose deposition in cell wall;GO:0042742|defense response to bacterium;GO:0050832|defense response to fungus;GO:0001736|establishment of planar polarity;GO:0009873|ethylene-…	GO:0016021|integral component of membrane;GO:0005622|intracellular;	GO:0005215|transporter activity;	K14513	EIN2; ethylene-insensitive protein 2
lnc_973	D04:12691835-12695131:+	evm.TU.Gh_A04G0623	0.948663	-87.1	chrA04:43262822-43264730:+	evm.TU.Gh_A04G0623	gi|728811219|gb|KHG00077.1|	1236	2e-169	29 kDa ribonucleoprotein A, chloroplastic [Gossypium arboreum]	gi|590630685|ref|XM_007027285.1|	543	0	Theobroma cacao RNA-binding family protein isoform 2 (TCM_022172) mRNA, complete cds	Q08935	280	4e-92	29 kDa ribonucleoprotein A, chloroplastic	.	.	.	.	pfam00076	RRM_1	RNA recognition motif. (a.k.a. RRM, RBD, or RNP domain). The RRM motif is probably diagnostic of an RNA binding protein. RRMs are found in a variety of RNA binding proteins, including various hnRNP proteins, proteins implicated in regulation of alternative splicing, and protein components of snRNPs. The motif also appears in a few single stranded DNA binding proteins. The RRM structure consists o…	GO:0006397|mRNA processing;	GO:0009507|chloroplast;GO:0030529|ribonucleoprotein complex;	GO:0000166|nucleotide binding;GO:0003723|RNA binding;	.	.
lnc_973	D04:12691835-12695131:+	evm.TU.Gh_D08G0662	0.965544	-87.1	chrD08:8585668-8590070:-	evm.TU.Gh_D08G0662	gi|823147825|ref|XP_012473824.1|	1772	0	PREDICTED: magnesium transporter MRS2-2-like isoform X2 [Gossypium raimondii]	gi|590716419|ref|XM_007050348.1|	795	0	Theobroma cacao Magnesium transporter MRS2-2 isoform 1 (TCM_004202) mRNA, complete cds	Q9FLG2	526	0	Magnesium transporter MRS2-2	.	.	.	.	pfam01544	CorA	CorA-like Mg2+ transporter protein. The CorA transport system is the primary Mg2+ influx system of Salmonella typhimurium and Escherichia coli. CorA is virtually ubiquitous in the Bacteria and Archaea. There are also eukaryotic relatives of this protein. The family includes the MRS2 protein from yeast that is thought to be an RNA splicing protein. However its membership of this family suggests th…	GO:0098655|cation transmembrane transport;GO:0015693|magnesium ion transport;	GO:0016021|integral component of membrane;	GO:0015095|magnesium ion transmembrane transporter activity;	K16075	MRS2, MFM1; magnesium transporter
lnc_973	D04:12691835-12695131:+	evm.TU.Gh_D08G0665	0.994337	-87.1	chrD08:8832271-8833141:+	evm.TU.Gh_D08G0665	gi|823147843|ref|XP_012473831.1|	944	2e-126	PREDICTED: auxin-induced protein 22D-like isoform X1 [Gossypium raimondii]	gi|332167928|gb|HQ452481.1|	576	0	Gossypium hirsutum auxin-responsive protein (Aux1) mRNA, complete cds	O24542	257	3e-85	Auxin-induced protein 22D	.	.	.	.	pfam02309	AUX_IAA	AUX/IAA family. Transcription of the AUX/IAA family of genes is rapidly induced by the plant hormone auxin. Some members of this family are longer and contain an N terminal DNA binding domain. The function of this region is uncertain.	GO:0009734|auxin-activated signaling pathway;GO:0006355|regulation of transcription, DNA-templated;GO:0006351|transcription, DNA-templated;	GO:0005634|nucleus;	.	.	.
lnc_973	D04:12691835-12695131:+	evm.TU.Gh_A01G0986	0.953742	-87.1	chrA01:26595077-26596810:-	evm.TU.Gh_A01G0986	gi|823133465|ref|XP_012466586.1|	2294	0	PREDICTED: uncharacterized protein LOC105785182 [Gossypium raimondii]	gi|590597244|ref|XM_007018494.1|	760	0	Theobroma cacao Uncharacterized protein (TCM_034747) mRNA, complete cds	.	.	.	.	.	.	.	.	pfam04788	DUF620	Protein of unknown function (DUF620). Family of uncharacterized proteins.	.	.	.	.	.
lnc_973	D04:12691835-12695131:+	evm.TU.Gh_A02G0967	0.961826	-87.1	chrA02:40971164-40973960:+	evm.TU.Gh_A02G0967	gi|823141184|ref|XP_012470411.1|	3209	0	PREDICTED: metal-nicotianamine transporter YSL1 [Gossypium raimondii]	gi|590675280|ref|XM_007039342.1|	1209	0	Theobroma cacao YELLOW STRIPE like 1 isoform 1 (TCM_015656) mRNA, complete cds	Q6R3L0	980	0	Metal-nicotianamine transporter YSL1	YGL114w	104	2e-22	COG1297	pfam03169	OPT	OPT oligopeptide transporter protein. The OPT family of oligopeptide transporters is distinct from the ABC pfam00005 and PTR pfam00854 transporter families. OPT transporters were first recognized in fungi (Candida albicans and Schizosaccharomyces pombe), but this alignment also includes orthologues from Arabidopsis thaliana. OPT transporters are thought to have 12-14 transmembrane domains and con…	GO:0003006|developmental process involved in reproduction;GO:0006811|ion transport;GO:0055072|iron ion homeostasis;GO:0010039|response to iron ion;GO:0048316|seed development;GO:0055085|transmembrane transport;	GO:0016021|integral component of membrane;GO:0005886|plasma membrane;	.	.	.
lnc_973	D04:12691835-12695131:+	evm.TU.Gh_A02G0964	0.99887	-87.1	chrA02:40746617-40747285:-	evm.TU.Gh_A02G0964	gi|728848729|gb|KHG28172.1|	984	9e-134	hypothetical protein F383_08075 [Gossypium arboreum]	gi|590675342|ref|XM_007039359.1|	319	1e-165	Theobroma cacao Stellacyanin, putative isoform 1 (TCM_015667) mRNA, complete cds	Q9SK27	85.5	4e-19	Early nodulin-like protein 1	.	.	.	.	pfam02298	Cu_bind_like	Plastocyanin-like domain. This family represents a domain found in flowering plants related to the copper binding protein plastocyanin. Some members of this family may not bind copper due to the lack of key residues.	.	GO:0031225|anchored component of membrane;GO:0046658|anchored component of plasma membrane;GO:0005886|plasma membrane;GO:0009506|plasmodesma;	GO:0009055|electron carrier activity;	.	.
lnc_973	D04:12691835-12695131:+	evm.TU.Gh_A02G0960	0.986487	-87.1	chrA02:40719162-40724357:-	evm.TU.Gh_A02G0960	gi|823123548|ref|XP_012476182.1|	622	1e-77	PREDICTED: uncharacterized protein LOC105792216 isoform X3 [Gossypium raimondii]	.	.	.	.	.	.	.	.	.	.	.	.	pfam05176	ATP-synt_10	ATP10 protein. ATP 10 is essential for the assembly of a functional mitochondrial ATPase complex.	.	.	.	.	.
lnc_973	D04:12691835-12695131:+	evm.TU.Gh_A09G1970	0.980011	-87.1	chrA09:72811034-72812815:-	evm.TU.Gh_A09G1970	gi|823178796|ref|XP_012487261.1|	2761	0	PREDICTED: uncharacterized protein LOC105800598 [Gossypium raimondii]	gi|590659125|ref|XM_007034980.1|	1037	0	Theobroma cacao Uncharacterized protein (TCM_020826) mRNA, complete cds	.	.	.	.	.	.	.	.	pfam05003	DUF668	Protein of unknown function (DUF668). Uncharacterized plant protein.	.	.	.	.	.
lnc_973	D04:12691835-12695131:+	evm.TU.Gh_A09G1977	0.991492	-87.1	chrA09:72869354-72871637:+	evm.TU.Gh_A09G1977	gi|823178843|ref|XP_012487278.1|	1876	0	PREDICTED: 1-aminocyclopropane-1-carboxylate oxidase homolog 1-like [Gossypium raimondii]	gi|596116121|ref|XM_007221604.1|	115	5e-52	Prunus persica hypothetical protein (PRUPE_ppb010973mg) mRNA, complete cds	Q84MB3	411	1e-140	1-aminocyclopropane-1-carboxylate oxidase homolog 1	PA0147	106	2e-25	COG3491	pfam03171	2OG-FeII_Oxy	2OG-Fe(II) oxygenase superfamily. This family contains members of the 2-oxoglutarate (2OG) and Fe(II)-dependent oxygenase superfamily. This family includes the C-terminal of prolyl 4-hydroxylase alpha subunit. The holoenzyme has the activity EC:1.14.11.2 catalyzing the reaction: Procollagen L-proline + 2-oxoglutarate + O2 <=> procollagen trans- 4-hydroxy-L-proline + succinate + CO2. The full enzy…	.	.	GO:0046872|metal ion binding;GO:0016706|oxidoreductase activity, acting on paired donors, with incorporation or reduction of molecular oxygen, 2-oxoglutarate as one donor, and incorporation of one atom each of oxygen into both donors;	.	.
lnc_973	D04:12691835-12695131:+	evm.TU.Gh_D01G2275	0.998709	-87.1	chrscaffold3708_D01:84664-85821:-	evm.TU.Gh_D01G2275	gi|823130351|ref|XP_012453026.1|	1921	0	PREDICTED: uncharacterized protein LOC105775025 isoform X1 [Gossypium raimondii]	.	.	.	.	.	.	.	.	.	.	.	.	pfam02536	mTERF	mTERF. This family contains one sequence of known function Human mitochondrial transcription termination factor (mTERF) the rest of the family consists of hypothetical proteins none of which have any functional information. mTERF is a multizipper protein possessing three putative leucine zippers one of which is bipartite. The protein binds DNA as a monomer. The leucine zippers are not implicated …	.	.	.	.	.
lnc_973	D04:12691835-12695131:+	evm.TU.Gh_A08G0303	0.981096	-87.1	chrA08:3537709-3538327:+	evm.TU.Gh_A08G0303	gi|763754072|gb|KJB21403.1|	483	5e-60	hypothetical protein B456_004G044400 [Gossypium raimondii]	gi|529069980|gb|JX964574.1|	219	3e-110	Gossypium hirsutum clone NBRI_TRANS-843 microsatellite sequence	P52855	95.1	3e-24	60S acidic ribosomal protein P1	SPAC644.15	61.6	4e-12	COG2058	pfam00428	Ribosomal_60s	60s Acidic ribosomal protein. This family includes archaebacterial L12, eukaryotic P0, P1 and P2.	GO:0006414|translational elongation;	GO:0005840|ribosome;	GO:0003735|structural constituent of ribosome;	K02942	RP-LP1, RPLP1; large subunit ribosomal protein LP1
lnc_973	D04:12691835-12695131:+	evm.TU.Gh_A08G0302	0.954411	-87.1	chrA08:3531789-3532358:-	evm.TU.Gh_A08G0302	gi|823146959|ref|XP_012473387.1|	882	2e-118	PREDICTED: uncharacterized protein LOC105790366 [Gossypium raimondii]	gi|519750780|gb|JX616739.1|	336	4e-175	Gossypium hirsutum clone NBRI_GE61610 microsatellite sequence	.	.	.	.	.	.	.	.	pfam14009	DUF4228	Domain of unknown function (DUF4228). This domain is found in plants. The function is not known.	.	.	.	.	.
lnc_973	D04:12691835-12695131:+	evm.TU.Gh_A08G0305	0.986601	-87.1	chrA08:3610336-3620681:+	evm.TU.Gh_A08G0305	gi|823146963|ref|XP_012473389.1|	6566	0	PREDICTED: paladin-like [Gossypium raimondii]	gi|590720492|ref|XM_007051282.1|	2717	0	Theobroma cacao Uncharacterized protein isoform 1 (TCM_004984) mRNA, complete cds	Q9ULE6	188	1e-47	Paladin	.	.	.	.	pfam14566	PTPlike_phytase	Inositol hexakisphosphate. Inositol hexakisphosphate, often called phytate, is found in abundance in seeds and acting as an inorganic phosphate reservoir. Phytases are phosphatases that hydrolyze phytate to less-phosphorylated myo-inositol derivatives and inorganic phosphate. The active-site sequence (HCXXGXGR) of the phytase identified from the gut micro-organism Selenomonas ruminantium forms a …	.	GO:0005829|cytosol;	.	.	.
lnc_973	D04:12691835-12695131:+	evm.TU.Gh_A08G0306	0.997457	-87.1	chrA08:3634296-3635767:-	evm.TU.Gh_A08G0306	gi|728837945|gb|KHG17388.1|	1142	6e-157	Germin-like protein subfamily 2 member 4 [Gossypium arboreum]	gi|118484186|gb|EF145856.1|	220	1e-110	Populus trichocarpa clone WS0113_M19 unknown mRNA	Q9M263	325	2e-111	Germin-like protein subfamily 2 member 4	sll1358	63.2	6e-11	COG2140	pfam00190	Cupin_1	Cupin. This family represents the conserved barrel domain of the 'cupin' superfamily ('cupa' is the Latin term for a small barrel). This family contains 11S and 7S plant seed storage proteins, and germins. Plant seed storage proteins provide the major nitrogen source for the developing plant.	.	GO:0048046|apoplast;GO:0005618|cell wall;GO:0009505|plant-type cell wall;	GO:0030145|manganese ion binding;GO:0045735|nutrient reservoir activity;	.	.
lnc_973	D04:12691835-12695131:+	evm.TU.Gh_D10G2364	0.923059	-87.1	chrD10:62515058-62517261:-	evm.TU.Gh_D10G2364	gi|823246136|ref|XP_012455740.1|	1465	0	PREDICTED: 60S acidic ribosomal protein P0-like [Gossypium raimondii]	gi|590562319|ref|XM_007008989.1|	622	0	Theobroma cacao Ribosomal protein L10 family protein isoform 1 (TCM_042569) mRNA, complete cds	P50346	514	0	60S acidic ribosomal protein P0	SPCC18.14c	274	4e-89	COG0244	pfam00466	Ribosomal_L10	Ribosomal protein L10.	GO:0042254|ribosome biogenesis;	GO:0005840|ribosome;	.	K02941	RP-LP0, RPLP0; large subunit ribosomal protein LP0
lnc_973	D04:12691835-12695131:+	evm.TU.Gh_D12G1171	0.919786	-87.1	chrD12:39069026-39070660:+	evm.TU.Gh_D12G1171	gi|763782566|gb|KJB49637.1|	774	5e-102	hypothetical protein B456_008G130600 [Gossypium raimondii]	gi|590720817|ref|XM_007051372.1|	189	2e-93	Theobroma cacao 60S acidic ribosomal protein family (TCM_005040) mRNA, complete cds	P52855	99	6e-25	60S acidic ribosomal protein P1	YDL081c	63.2	3e-12	COG2058	pfam00428	Ribosomal_60s	60s Acidic ribosomal protein. This family includes archaebacterial L12, eukaryotic P0, P1 and P2.	GO:0006414|translational elongation;	GO:0005840|ribosome;	GO:0003735|structural constituent of ribosome;	K02942	RP-LP1, RPLP1; large subunit ribosomal protein LP1
lnc_973	D04:12691835-12695131:+	evm.TU.Gh_D12G1174	0.996728	-87.1	chrD12:39088408-39090233:+	evm.TU.Gh_D12G1174	gi|763782568|gb|KJB49639.1|	2297	0	hypothetical protein B456_008G130900 [Gossypium raimondii]	gi|590720795|ref|XM_007051366.1|	840	0	Theobroma cacao Pyruvate dehydrogenase E1 alpha, ALPHA (TCM_005037) mRNA, complete cds	O24457	685	0	Pyruvate dehydrogenase E1 component subunit alpha-3, chloroplastic	alr2708	465	9e-161	COG1071	pfam00676	E1_dh	Dehydrogenase E1 component. This family uses thiamine pyrophosphate as a cofactor. This family includes pyruvate dehydrogenase, 2-oxoglutarate dehydrogenase and 2-oxoisovalerate dehydrogenase.	GO:0006096|glycolytic process;	GO:0009507|chloroplast;GO:0009941|chloroplast envelope;GO:0009570|chloroplast stroma;	GO:0004739|pyruvate dehydrogenase (acetyl-transferring) activity;	K00161	PDHA, pdhA; pyruvate dehydrogenase E1 component alpha subunit [EC:1.2.4.1]
lnc_973	D04:12691835-12695131:+	evm.TU.Gh_D05G0604	0.935159	-87.1	chrD05:4901949-4903354:+	evm.TU.Gh_D05G0604	gi|763788096|gb|KJB55092.1|	1328	0	hypothetical protein B456_009G062700 [Gossypium raimondii]	.	.	.	.	Q9S7H4	328	4e-111	Chorismate mutase 2	YPR060c	185	5e-56	COG1605	pfam01817	CM_2	Chorismate mutase type II. Chorismate mutase EC:5.4.99.5 catalyses the conversion of chorismate to prephenate in the pathway of tyrosine and phenylalanine biosynthesis. This enzyme is negatively regulated by tyrosine, tryptophan and phenylalanine.	GO:0009073|aromatic amino acid family biosynthetic process;GO:0046417|chorismate metabolic process;	GO:0005829|cytosol;	GO:0004106|chorismate mutase activity;	K01850	E5.4.99.5; chorismate mutase [EC:5.4.99.5]
lnc_973	D04:12691835-12695131:+	evm.TU.Gh_A10G0635	0.900759	-87.1	chrA10:10156744-10160949:-	evm.TU.Gh_A10G0635	gi|823245269|ref|XP_012455305.1|	3399	0	PREDICTED: probable metal-nicotianamine transporter YSL6 [Gossypium raimondii]	gi|590647513|ref|XM_007031860.1|	1429	0	Theobroma cacao YELLOW STRIPE like 6 (TCM_017257) mRNA, complete cds	Q6R3K6	1123	0	Probable metal-nicotianamine transporter YSL6	YGL114w	110	2e-24	COG1297	pfam03169	OPT	OPT oligopeptide transporter protein. The OPT family of oligopeptide transporters is distinct from the ABC pfam00005 and PTR pfam00854 transporter families. OPT transporters were first recognized in fungi (Candida albicans and Schizosaccharomyces pombe), but this alignment also includes orthologues from Arabidopsis thaliana. OPT transporters are thought to have 12-14 transmembrane domains and con…	GO:0055085|transmembrane transport;	GO:0016021|integral component of membrane;GO:0005774|vacuolar membrane;	.	.	.
lnc_973	D04:12691835-12695131:+	evm.TU.Gh_D05G0600	0.979472	-87.1	chrD05:4880919-4882276:+	evm.TU.Gh_D05G0600	gi|543887222|gb|AGV75937.1|	1527	0	WRKY transcription factor 24 [Gossypium hirsutum]	gi|543887221|gb|KF031078.1|	939	0	Gossypium hirsutum WRKY transcription factor 24 (WRKY24) mRNA, complete cds	Q9SAH7	244	4e-77	Probable WRKY transcription factor 40	.	.	.	.	pfam03106	WRKY	WRKY DNA -binding domain.	GO:0042742|defense response to bacterium;GO:0050832|defense response to fungus;GO:0045892|negative regulation of transcription, DNA-templated;GO:0031347|regulation of defense response;GO:0010200|response to chitin;GO:0002237|response to molecule of bacterial origin;GO:0009751|response to salicylic acid;GO:0009611|response to wounding;GO:0006351|transcription, DNA-templated;	GO:0005634|nucleus;	GO:0043565|sequence-specific DNA binding;GO:0003700|transcription factor activity, sequence-specific DNA binding;GO:0044212|transcription regulatory region DNA binding;	.	.
lnc_973	D04:12691835-12695131:+	evm.TU.Gh_A10G0636	0.986703	-87.1	chrA10:10168944-10172287:+	evm.TU.Gh_A10G0636	gi|763803739|gb|KJB70677.1|	1867	0	hypothetical protein B456_011G086600 [Gossypium raimondii]	gi|590647509|ref|XM_007031859.1|	482	0	Theobroma cacao Regulator of nonsense transcripts 3A, putative (TCM_017254) mRNA, complete cds	.	.	.	.	.	.	.	.	pfam15090	DUF4553	Domain of unknown function (DUF4553). This family of proteins is functionally uncharacterized. This family of proteins is found in vertebrates. This family includes the human protein C10orf12.	.	.	.	.	.
lnc_973	D04:12691835-12695131:+	evm.TU.Gh_D02G0367	0.995324	-87.1	chrD02:4871474-4876615:+	evm.TU.Gh_D02G0367	gi|823163840|ref|XP_012481864.1|	8427	0	PREDICTED: callose synthase 12-like [Gossypium raimondii]	gi|21644607|dbj|AP003264.3|	180	2e-87	Oryza sativa Japonica Group genomic DNA, chromosome 1, PAC clone:P0485G01	Q9ZT82	2114	0	Callose synthase 12	.	.	.	.	pfam02364	Glucan_synthase	1,3-beta-glucan synthase component. This family consists of various 1,3-beta-glucan synthase components including Gls1, Gls2 and Gls3 from yeast. 1,3-beta-glucan synthase EC:2.4.1.34 also known as callose synthase catalyses the formation of a beta-1,3-glucan polymer that is a major component of the fungal cell wall. The reaction catalysed is:- UDP-glucose + {(1,3)-beta-D-glucosyl}(N) <=> UDP + {(…	GO:0006075|(1->3)-beta-D-glucan biosynthetic process;GO:0006952|defense response;GO:0052542|defense response by callose deposition;GO:0052544|defense response by callose deposition in cell wall;GO:0009870|defense response signaling pathway, resistance gene-dependent;GO:0042742|defense response to bacterium;GO:0050832|defense response to fungus;GO:0009965|leaf morphogenesis;GO:0010150|leaf senesce…	GO:0000148|1,3-beta-D-glucan synthase complex;GO:0005794|Golgi apparatus;GO:0016021|integral component of membrane;GO:0005886|plasma membrane;GO:0009506|plasmodesma;	GO:0003843|1,3-beta-D-glucan synthase activity;	K11000	CALS; callose synthase [EC:2.4.1.-]
lnc_973	D04:12691835-12695131:+	evm.TU.Gh_D02G0365	0.970912	-87.1	chrD02:4862084-4863520:+	evm.TU.Gh_D02G0365	gi|823163835|ref|XP_012481861.1|	2488	0	PREDICTED: anthocyanidin 3-O-glucosyltransferase 5-like [Gossypium raimondii]	gi|590703936|ref|XM_007046954.1|	305	2e-157	Theobroma cacao Anthocyanidin 3-O-glucosyltransferase 5 (TCM_000450) mRNA, complete cds	Q40287	522	1e-180	Anthocyanidin 3-O-glucosyltransferase 5	.	.	.	.	pfam00201	UDPGT	UDP-glucoronosyl and UDP-glucosyl transferase.	GO:0009718|anthocyanin-containing compound biosynthetic process;	.	GO:0047213|anthocyanidin 3-O-glucosyltransferase activity;	.	.
lnc_973	D04:12691835-12695131:+	evm.TU.Gh_D13G2027	0.931708	-87.1	chrD13:55748697-55756048:+	evm.TU.Gh_D13G2027	gi|763816092|gb|KJB82944.1|	6490	0	hypothetical protein B456_013G221400 [Gossypium raimondii]	gi|590574652|ref|XM_007012400.1|	866	0	Theobroma cacao Endoribonuclease Dicera, putative isoform 2 (TCM_037410) mRNA, complete cds	Q9LXW7	1203	0	Endoribonuclease Dicer homolog 3	SPCC188.13c	150	1e-36	COG0571	pfam00636	Ribonuclease_3	Ribonuclease III domain.	GO:0006952|defense response;GO:0031047|gene silencing by RNA;GO:0006396|RNA processing;	GO:0005730|nucleolus;	GO:0005524|ATP binding;GO:0004386|helicase activity;GO:0046872|metal ion binding;GO:0004525|ribonuclease III activity;GO:0003723|RNA binding;	K11592	DICER1, DCR1; endoribonuclease Dicer [EC:3.1.26.-]
lnc_973	D04:12691835-12695131:+	evm.TU.Gh_A09G2408	0.9802	-87.1	chrscaffold2300_A09:54560-61870:-	evm.TU.Gh_A09G2408	gi|763769787|gb|KJB37002.1|	839	8e-113	hypothetical protein B456_006G186100 [Gossypium raimondii]	gi|590627711|ref|XM_007026456.1|	333	1e-173	Theobroma cacao Glutathione peroxidase 2 (TCM_021557) mRNA, complete cds	O04922	249	3e-83	Probable glutathione peroxidase 2	BH2830	176	3e-55	COG0386	pfam00255	GSHPx	Glutathione peroxidase.	GO:0006979|response to oxidative stress;	GO:0005829|cytosol;GO:0005634|nucleus;GO:0005886|plasma membrane;	GO:0004602|glutathione peroxidase activity;	K00432	E1.11.1.9; glutathione peroxidase [EC:1.11.1.9]
lnc_973	D04:12691835-12695131:+	evm.TU.Gh_A09G2407	0.915442	-87.1	chrscaffold2300_A09:32369-42498:-	evm.TU.Gh_A09G2407	gi|823175920|ref|XP_012486273.1|	7135	0	PREDICTED: protein SCAR2-like isoform X1 [Gossypium raimondii]	gi|590627783|ref|XM_007026478.1|	1137	0	Theobroma cacao SCAR, putative isoform 3 (TCM_021577) mRNA, complete cds	Q5XPJ9	468	3e-138	Protein SCAR2	.	.	.	.	pfam08395	7tm_7	7tm Chemosensory receptor. This family includes a number of gustatory and odorant receptors mainly from insect species such as A. gambiae and D. melanogaster. They are classified as G-protein-coupled receptors (GPCRs), or seven-transmembrane receptors. They show high sequence divergence, consistent with an ancient origin for the family.	GO:0030036|actin cytoskeleton organization;GO:0045010|actin nucleation;GO:0051127|positive regulation of actin nucleation;GO:0016337|single organismal cell-cell adhesion;GO:0010091|trichome branching;GO:0010090|trichome morphogenesis;	GO:0005737|cytoplasm;GO:0005856|cytoskeleton;GO:0005886|plasma membrane;GO:0031209|SCAR complex;	.	.	.
lnc_973	D04:12691835-12695131:+	evm.TU.Gh_A09G2405	0.94004	-87.1	chrscaffold2300_A09:25177-26689:+	evm.TU.Gh_A09G2405	gi|728837736|gb|KHG17179.1|	2012	0	Patellin-6 -like protein [Gossypium arboreum]	gi|590627835|ref|XM_007026493.1|	718	0	Theobroma cacao SEC14 cytosolic factor family protein / phosphoglyceride transfer family protein (TCM_021588) mRNA, complete cds	Q9SCU1	581	0	Patellin-6	.	.	.	.	pfam00650	CRAL_TRIO	CRAL/TRIO domain.	GO:0007049|cell cycle;GO:0051301|cell division;GO:0006810|transport;	GO:0005737|cytoplasm;GO:0016021|integral component of membrane;GO:0005886|plasma membrane;	GO:0008289|lipid binding;	.	.
lnc_973	D04:12691835-12695131:+	evm.TU.Gh_Sca004909G03	0.936642	-87.1	chrscaffold4909:15336-16801:+	evm.TU.Gh_Sca004909G03	gi|823143983|ref|XP_012471807.1|	2309	0	PREDICTED: UDP-glycosyltransferase 74F2-like [Gossypium raimondii]	gi|590663094|ref|XM_007036053.1|	597	0	Theobroma cacao UDP-glucosyl transferase 74B1, putative (TCM_011989) mRNA, complete cds	O22822	419	3e-141	UDP-glycosyltransferase 74F2	BS_yojK	59.3	5e-09	COG1819	pfam00201	UDPGT	UDP-glucoronosyl and UDP-glucosyl transferase.	GO:0018874|benzoate metabolic process;GO:0009813|flavonoid biosynthetic process;GO:0052696|flavonoid glucuronidation;GO:0046482|para-aminobenzoic acid metabolic process;GO:0009696|salicylic acid metabolic process;	GO:0043231|intracellular membrane-bounded organelle;	GO:0052641|benzoic acid glucosyltransferase activity;GO:0080043|quercetin 3-O-glucosyltransferase activity;GO:0080044|quercetin 7-O-glucosyltransferase activity;GO:0052639|salicylic acid glucosyltransferase (ester-forming) activity;GO:0052640|salicylic acid glucosyltransferase (glucoside-forming) activity;GO:0080002|UDP-glucose:4-aminobenzoate acylglucosyltransferase activity;GO:0035251|UDP-gluco…	K13691	SGT1; pathogen-inducible salicylic acid glucosyltransferase [EC:2.4.1.-]
lnc_973	D04:12691835-12695131:+	evm.TU.Gh_D06G1314	0.980865	-87.1	chrD06:39756019-39759376:-	evm.TU.Gh_D06G1314	gi|823234276|ref|XP_012449775.1|	4072	0	PREDICTED: G-type lectin S-receptor-like serine/threonine-protein kinase At1g11410 isoform X1 [Gossypium raimondii]	gi|590625429|ref|XM_007025819.1|	1231	0	Theobroma cacao S-locus lectin protein kinase family protein, putative (TCM_030045) mRNA, complete cds	Q9LPZ3	926	0	G-type lectin S-receptor-like serine/threonine-protein kinase At1g11410	BH2504_1	92	4e-19	COG0515	pfam07714	Pkinase_Tyr	Protein tyrosine kinase.	GO:0048544|recognition of pollen;	GO:0016021|integral component of membrane;GO:0005886|plasma membrane;	GO:0005524|ATP binding;GO:0005516|calmodulin binding;GO:0030246|carbohydrate binding;GO:0004674|protein serine/threonine kinase activity;	.	.
lnc_973	D04:12691835-12695131:+	evm.TU.Gh_A10G2268	0.974701	-87.1	chrscaffold2471_A10:12847-14679:-	evm.TU.Gh_A10G2268	gi|728837735|gb|KHG17178.1|	3067	0	Long-chain-alcohol oxidase FAO1 [Gossypium arboreum]	gi|590659653|ref|XM_007035125.1|	848	0	Theobroma cacao Alcohol oxidase, putative isoform 4 (TCM_020935) mRNA, partial cds	B5WWZ8	791	0	Long-chain-alcohol oxidase FAO1	DRA0127	230	3e-65	COG2303	pfam00732	GMC_oxred_N	GMC oxidoreductase. This family of proteins bind FAD as a cofactor.	GO:0006066|alcohol metabolic process;GO:0055114|oxidation-reduction process;GO:0009409|response to cold;	GO:0016021|integral component of membrane;	GO:0050660|flavin adenine dinucleotide binding;GO:0046577|long-chain-alcohol oxidase activity;	.	.
lnc_973	D04:12691835-12695131:+	evm.TU.Gh_A10G2264	0.94179	-87.1	chrscaffold2464_A10:69625-74776:-	evm.TU.Gh_A10G2264	gi|823245703|ref|XP_012455522.1|	2925	0	PREDICTED: T-complex protein 1 subunit gamma [Gossypium raimondii]	gi|590709603|ref|XM_007048537.1|	1279	0	Theobroma cacao TCP-1/cpn60 chaperonin family protein (TCM_001640) mRNA, complete cds	Q3T0K2	691	0	T-complex protein 1 subunit gamma	SPBC1A4.08c	661	0	COG0459	pfam00118	Cpn60_TCP1	TCP-1/cpn60 chaperonin family. This family includes members from the HSP60 chaperone family and the TCP-1 (T-complex protein) family.	GO:0007339|binding of sperm to zona pellucida;GO:0046931|pore complex assembly;GO:0006457|protein folding;GO:1901998|toxin transport;	GO:0044297|cell body;GO:0005832|chaperonin-containing T-complex;GO:0070062|extracellular exosome;GO:0005874|microtubule;GO:0043209|myelin sheath;GO:0005886|plasma membrane;GO:0002199|zona pellucida receptor complex;	GO:0005524|ATP binding;GO:0044822|poly(A) RNA binding;	K09495	CCT3, TRIC5; T-complex protein 1 subunit gamma
lnc_973	D04:12691835-12695131:+	evm.TU.Gh_A10G2263	0.973707	-87.1	chrscaffold2464_A10:34707-35719:+	evm.TU.Gh_A10G2263	gi|823247370|ref|XP_012456364.1|	1445	0	PREDICTED: probable carboxylesterase 18 [Gossypium raimondii]	gi|590709648|ref|XM_007048549.1|	372	0	Theobroma cacao Carboxyesterase 18 (TCM_001650) mRNA, complete cds	Q9LT10	359	3e-121	Probable carboxylesterase 18	RSc1772	89.7	2e-19	COG0657	pfam07859	Abhydrolase_3	alpha/beta hydrolase fold. This catalytic domain is found in a very wide range of enzymes.	GO:0009860|pollen tube growth;	.	GO:0052689|carboxylic ester hydrolase activity;	.	.
lnc_973	D04:12691835-12695131:+	evm.TU.Gh_D11G0056	0.994576	-87.1	chrD11:521107-523049:-	evm.TU.Gh_D11G0056	gi|823182235|ref|XP_012488449.1|	1091	2e-145	PREDICTED: protein PLANT CADMIUM RESISTANCE 6-like [Gossypium raimondii]	gi|590664346|ref|XM_007036413.1|	273	7e-140	Theobroma cacao PLAC8 family protein (TCM_012291) mRNA, complete cds	Q9M9A5	189	1e-56	Protein PLANT CADMIUM RESISTANCE 6	.	.	.	.	pfam04749	PLAC8	PLAC8 family. This family includes the Placenta-specific gene 8 protein.	.	GO:0016021|integral component of membrane;	.	.	.
lnc_973	D04:12691835-12695131:+	evm.TU.Gh_D04G1348	0.921554	-87.1	chrD04:44024889-44031803:-	evm.TU.Gh_D04G1348	gi|823251749|ref|XP_012458510.1|	2188	0	PREDICTED: tetratricopeptide repeat protein 5-like isoform X1 [Gossypium raimondii]	gi|590692479|ref|XM_007044004.1|	524	0	Theobroma cacao Tetratricopeptide repeat-like superfamily protein (TCM_008882) mRNA, complete cds	Q5BK48	227	3e-67	Tetratricopeptide repeat protein 5	.	.	.	.	pfam13414	TPR_11	TPR repeat.	GO:0006281|DNA repair;GO:0045944|positive regulation of transcription from RNA polymerase II promoter;	GO:0005737|cytoplasm;GO:0005654|nucleoplasm;	GO:0003682|chromatin binding;GO:0003677|DNA binding;	.	.
lnc_973	D04:12691835-12695131:+	evm.TU.Gh_D04G1347	0.945755	-87.1	chrD04:44021549-44022551:+	evm.TU.Gh_D04G1347	gi|763810253|gb|KJB77155.1|	1041	7e-141	hypothetical protein B456_012G123500 [Gossypium raimondii]	.	.	.	.	O82798	220	3e-69	Two-component response regulator ARR4	.	.	.	.	pfam00072	Response_reg	Response regulator receiver domain. This domain receives the signal from the sensor partner in bacterial two-component systems. It is usually found N-terminal to a DNA binding effector domain.	GO:0007623|circadian rhythm;GO:0009736|cytokinin-activated signaling pathway;GO:0009793|embryo development ending in seed dormancy;GO:0046777|protein autophosphorylation;GO:0010017|red or far-red light signaling pathway;GO:0006355|regulation of transcription, DNA-templated;GO:0009735|response to cytokinin;GO:0010114|response to red light;GO:0006351|transcription, DNA-templated;	GO:0005737|cytoplasm;GO:0005634|nucleus;	GO:0000156|phosphorelay response regulator activity;GO:0004674|protein serine/threonine kinase activity;	K14492	ARR-A; two-component response regulator ARR-A family
lnc_973	D04:12691835-12695131:+	evm.TU.Gh_D10G0442	0.99085	-87.1	chrD10:4167305-4172393:-	evm.TU.Gh_D10G0442	gi|823246573|ref|XP_012455958.1|	3478	0	PREDICTED: putative E3 ubiquitin-protein ligase LIN isoform X1 [Gossypium raimondii]	gi|590621803|ref|XM_007024811.1|	1055	0	Theobroma cacao Transducin/WD40 repeat-like superfamily protein, putative (TCM_029331) mRNA, complete cds	D1FP53	87.8	3e-16	Putative E3 ubiquitin-protein ligase LIN	.	.	.	.	pfam04078	Rcd1	Cell differentiation family, Rcd1-like. Two of the members in this family have been characterized as being involved in regulation of Ste11 regulated sex genes. Mammalian Rcd1 is a novel transcriptional cofactor that mediates retinoic acid-induced cell differentiation.	GO:0009877|nodulation;	.	GO:0016874|ligase activity;GO:0004842|ubiquitin-protein transferase activity;	.	.
lnc_973	D04:12691835-12695131:+	evm.TU.Gh_D07G1292	0.977281	-87.1	chrD07:20316973-20317443:-	evm.TU.Gh_D07G1292	gi|743918324|ref|XP_011003162.1|	695	2e-90	PREDICTED: ubiquitin-40S ribosomal protein S27a-like [Populus euphratica]	gi|73761682|gb|DQ116441.1|	351	0	Gossypium hirsutum ubiquitin extension protein (UBQ7) mRNA, complete cds	P62981	265	1e-89	Ubiquitin-40S ribosomal protein S27a	SPAC1805.12c_1	152	4e-47	COG5272	pfam00240	ubiquitin	Ubiquitin family. This family contains a number of ubiquitin-like proteins: SUMO (smt3 homologue) Nedd8, Elongin B, Rub1, and Parkin. A number of them are thought to carry a distinctive five-residue motif termed the proteasome-interacting motif (PIM), which may have a biologically significant role in protein delivery to proteasomes and recruitment of proteasomes to transcription sites.	GO:0006412|translation;	GO:0005634|nucleus;GO:0005840|ribosome;	GO:0046872|metal ion binding;GO:0003735|structural constituent of ribosome;	.	.
lnc_973	D04:12691835-12695131:+	evm.TU.Gh_A05G0334	0.999687	-87.1	chrA05:3630750-3632014:-	evm.TU.Gh_A05G0334	gi|728808190|gb|KHF98112.1|	1445	0	Dihydroflavonol-4-reductase -like protein [Gossypium arboreum]	gi|590723002|ref|XM_007051998.1|	465	0	Theobroma cacao NAD(P)-binding Rossmann-fold superfamily protein isoform 1 (TCM_005515) mRNA, complete cds	Q40316	352	2e-118	Vestitone reductase	SA0317	99.8	5e-23	COG0451	pfam01370	Epimerase	NAD dependent epimerase/dehydratase family. This family of proteins utilize NAD as a cofactor. The proteins in this family use nucleotide-sugar substrates for a variety of chemical reactions.	GO:0006952|defense response;GO:0009813|flavonoid biosynthetic process;	.	GO:0050662|coenzyme binding;GO:0016491|oxidoreductase activity;	.	.
lnc_973	D04:12691835-12695131:+	evm.TU.Gh_D07G1291	0.934868	-87.1	chrD07:20305446-20307115:+	evm.TU.Gh_D07G1291	gi|823124411|ref|XP_012480004.1|	278	7e-29	PREDICTED: short-chain dehydrogenase reductase 3b-like [Gossypium raimondii]	.	.	.	.	Q94K41	77.8	1e-17	Short-chain dehydrogenase reductase 3b	CC0094	51.2	2e-08	COG1028	pfam00106	adh_short	short chain dehydrogenase. This family contains a wide variety of dehydrogenases.	.	.	GO:0016491|oxidoreductase activity;	.	.
lnc_973	D04:12691835-12695131:+	evm.TU.Gh_D10G0443	0.963457	-87.1	chrD10:4186361-4188976:+	evm.TU.Gh_D10G0443	gi|823245882|ref|XP_012455608.1|	2923	0	PREDICTED: regulatory protein NPR3 isoform X1 [Gossypium raimondii]	gi|397134443|gb|JX262178.1|	1477	0	Gossypium barbadense non-expressor of PR1-like protein (NPR1.1) mRNA, partial cds	Q8L746	656	0	Regulatory protein NPR3	.	.	.	.	pfam12313	NPR1_like_C	NPR1/NIM1 like defence protein C terminal. This family of proteins is found in eukaryotes. Proteins in this family are typically between 251 and 588 amino acids in length. The family is found in association with pfam00023, pfam00651. There are two conserved sequence motifs: LENRV and DLN. NPR1 (NIM1) is a defence protein in many plant species.	GO:0009816|defense response to bacterium, incompatible interaction;GO:0009817|defense response to fungus, incompatible interaction;GO:0080185|effector dependent induction by symbiont of host immune response;GO:0016567|protein ubiquitination;GO:0009627|systemic acquired resistance;	GO:0005634|nucleus;	GO:1901149|salicylic acid binding;	K14508	NPR1; regulatory protein NPR1
lnc_973	D04:12691835-12695131:+	evm.TU.Gh_D06G0751	0.956085	-87.1	chrD06:13276182-13277792:-	evm.TU.Gh_D06G0751	gi|823240030|ref|XP_012452647.1|	2593	0	PREDICTED: threonine synthase 1, chloroplastic-like [Gossypium raimondii]	gi|590575581|ref|XM_007012665.1|	1065	0	Theobroma cacao Pyridoxal-5'-phosphate-dependent enzyme family protein (TCM_037587) mRNA, complete cds	Q9S7B5	848	0	Threonine synthase 1, chloroplastic	MJ1465	254	2e-77	COG0498	pfam00291	PALP	Pyridoxal-phosphate dependent enzyme. Members of this family are all pyridoxal-phosphate dependent enzymes. This family includes: serine dehydratase EC:4.2.1.13 P20132, threonine dehydratase EC:4.2.1.16, tryptophan synthase beta chain EC:4.2.1.20, threonine synthase EC:4.2.99.2, cysteine synthase EC:4.2.99.8 P11096, cystathionine beta-synthase EC:4.2.1.22, 1-aminocyclopropane-1-carboxylate deamin…	GO:0009088|threonine biosynthetic process;	GO:0009507|chloroplast;GO:0009570|chloroplast stroma;GO:0005737|cytoplasm;GO:0005829|cytosol;	GO:0030170|pyridoxal phosphate binding;GO:0004795|threonine synthase activity;	K01733	thrC; threonine synthase [EC:4.2.3.1]
lnc_973	D04:12691835-12695131:+	evm.TU.Gh_D11G3268	0.990559	-87.1	chrD11:65672939-65674542:+	evm.TU.Gh_D11G3268	gi|823200317|ref|XP_012435179.1|	1198	1e-164	PREDICTED: aquaporin TIP1-1-like [Gossypium raimondii]	gi|300793601|tpg|BK007054.1|	714	0	TPA_inf: Gossypium hirsutum aquaporin TIP1;4 mRNA, complete cds	P25818	403	3e-141	Aquaporin TIP1-1	SP1778	78.2	2e-16	COG0580	pfam00230	MIP	Major intrinsic protein. MIP (Major Intrinsic Protein) family proteins exhibit essentially two distinct types of channel properties: (1) specific water transport by the aquaporins, and (2) small neutral solutes transport, such as glycerol by the glycerol facilitators.	GO:0009992|cellular water homeostasis;GO:0015793|glycerol transport;GO:0080170|hydrogen peroxide transmembrane transport;GO:0034220|ion transmembrane transport;GO:0071918|urea transmembrane transport;GO:0015840|urea transport;GO:0006833|water transport;	GO:0042807|central vacuole;GO:0009941|chloroplast envelope;GO:0005887|integral component of plasma membrane;GO:0009705|plant-type vacuole membrane;GO:0000326|protein storage vacuole;GO:0005774|vacuolar membrane;GO:0005773|vacuole;	GO:0015254|glycerol channel activity;GO:0015204|urea transmembrane transporter activity;GO:0015250|water channel activity;	K09873	TIP; aquaporin TIP
lnc_973	D04:12691835-12695131:+	evm.TU.Gh_D10G0444	0.968638	-87.1	chrD10:4195581-4197698:+	evm.TU.Gh_D10G0444	gi|823247762|ref|XP_012456548.1|	1411	0	PREDICTED: transmembrane protein 56 [Gossypium raimondii]	gi|590621792|ref|XM_007024808.1|	553	0	Theobroma cacao Aspartyl protease family protein (TCM_029327) mRNA, complete cds	Q8CGF5	89.4	2e-19	Transmembrane protein 56	.	.	.	.	pfam03798	TRAM_LAG1_CLN8	TLC domain.	.	GO:0016021|integral component of membrane;	.	.	.
lnc_973	D04:12691835-12695131:+	evm.TU.Gh_D11G3263	0.912499	-87.1	chrD11:65623012-65627279:-	evm.TU.Gh_D11G3263	gi|823200283|ref|XP_012435170.1|	2692	0	PREDICTED: carotene epsilon-monooxygenase, chloroplastic [Gossypium raimondii]	gi|590631293|ref|XM_007027461.1|	1057	0	Theobroma cacao Cytochrome P450 superfamily protein isoform 1 (TCM_022349) mRNA, complete cds	Q6TBX7	864	0	Carotene epsilon-monooxygenase, chloroplastic	BH0579	201	8e-57	COG2124	pfam00067	p450	Cytochrome P450. Cytochrome P450s are haem-thiolate proteins involved in the oxidative degradation of various compounds. They are particularly well known for their role in the degradation of environmental toxins and mutagens. They can be divided into 4 classes, according to the method by which electrons from NAD(P)H are delivered to the catalytic site. Sequence conservation is relatively low with…	GO:0016117|carotenoid biosynthetic process;	GO:0009507|chloroplast;GO:0009941|chloroplast envelope;GO:0031969|chloroplast membrane;	GO:0020037|heme binding;GO:0005506|iron ion binding;GO:0009974|zeinoxanthin epsilon hydroxylase activity;	K09837	LUT1, CYP97C1; carotene epsilon-monooxygenase [EC:1.14.99.45]
lnc_973	D04:12691835-12695131:+	evm.TU.Gh_D11G3260	0.999368	-87.1	chrD11:65610515-65611729:-	evm.TU.Gh_D11G3260	gi|823200270|ref|XP_012435165.1|	1458	0	PREDICTED: transcription factor MYB1R1 [Gossypium raimondii]	gi|590693841|ref|XM_007044383.1|	274	2e-140	Theobroma cacao Myb-like transcription factor family protein (TCM_010118) mRNA, complete cds	Q2V9B0	177	1e-51	Transcription factor MYB1R1	.	.	.	.	pfam00249	Myb_DNA-binding	Myb-like DNA-binding domain. This family contains the DNA binding domains from Myb proteins, as well as the SANT domain family.	GO:0006355|regulation of transcription, DNA-templated;GO:0006351|transcription, DNA-templated;	GO:0005829|cytosol;GO:0005634|nucleus;	GO:0003677|DNA binding;	.	.
lnc_973	D04:12691835-12695131:+	evm.TU.Gh_D03G0106	0.958031	-87.1	chrD03:792938-797752:+	evm.TU.Gh_D03G0106	gi|823139049|ref|XP_012469372.1|	2495	0	PREDICTED: aldehyde dehydrogenase family 3 member F1 isoform X1 [Gossypium raimondii]	gi|590703079|ref|XM_007046716.1|	638	0	Theobroma cacao Aldehyde dehydrogenase 3F1 isoform 1 (TCM_000268) mRNA, complete cds	Q70E96	642	0	Aldehyde dehydrogenase family 3 member F1	alr3672	400	9e-134	COG1012	pfam00171	Aldedh	Aldehyde dehydrogenase family. This family of dehydrogenases act on aldehyde substrates. Members use NADP as a cofactor. The family includes the following members: The prototypical members are the aldehyde dehydrogenases EC:1.2.1.3. Succinate-semialdehyde dehydrogenase EC:1.2.1.16. Lactaldehyde dehydrogenase EC:1.2.1.22. Benzaldehyde dehydrogenase EC:1.2.1.28. Methylmalonate-semialdehyde dehydrog…	GO:0006081|cellular aldehyde metabolic process;	GO:0005783|endoplasmic reticulum;GO:0016020|membrane;	GO:0004028|3-chloroallyl aldehyde dehydrogenase activity;GO:0004029|aldehyde dehydrogenase (NAD) activity;GO:0004030|aldehyde dehydrogenase [NAD(P)+] activity;	K00128	E1.2.1.3; aldehyde dehydrogenase (NAD+) [EC:1.2.1.3]
lnc_973	D04:12691835-12695131:+	evm.TU.Gh_A04G1346	0.981949	-87.1	chrscaffold831_A04:1187927-1190599:+	evm.TU.Gh_A04G1346	gi|823253871|ref|XP_012459573.1|	2952	0	PREDICTED: protein trichome birefringence-like [Gossypium raimondii]	gi|590637098|ref|XM_007028961.1|	993	0	Theobroma cacao Emb:CAB82953.1, putative (TCM_024941) mRNA, complete cds	Q9FG35	632	0	Protein trichome birefringence	.	.	.	.	pfam13839	PC-Esterase	GDSL/SGNH-like Acyl-Esterase family found in Pmr5 and Cas1p. The PC-Esterase family is comprised of Cas1p, the Homo sapiens C7orf58, Arabidopsis thaliana PMR5 and a group of plant freezing resistance/coldacclimatization proteins typified by Arabidopsis thaliana ESKIMO1. animal FAM55D proteins, and animal FAM113 proteins. The PC-Esterase family has features that are both similar and different from…	GO:0030244|cellulose biosynthetic process;GO:0045489|pectin biosynthetic process;GO:0009827|plant-type cell wall modification;	GO:0005768|endosome;GO:0005794|Golgi apparatus;GO:0016021|integral component of membrane;GO:0005802|trans-Golgi network;	.	.	.
lnc_973	D04:12691835-12695131:+	evm.TU.Gh_A04G1345	0.988959	-87.1	chrscaffold831_A04:669140-670219:-	evm.TU.Gh_A04G1345	gi|823255965|ref|XP_012460641.1|	918	4e-124	PREDICTED: thioredoxin-like 3-1, chloroplastic [Gossypium raimondii]	gi|357509988|ref|XM_003625235.1|	160	2e-77	Medicago truncatula Thioredoxin-like protein (MTR_7g093490) mRNA, complete cds	Q9FG36	206	2e-65	Thioredoxin-like 3-1, chloroplastic	BMEI2022	53.1	8e-09	COG0526	pfam00085	Thioredoxin	Thioredoxin. Thioredoxins are small enzymes that participate in redox reactions, via the reversible oxidation of an active centre disulfide bond. Some members with only the active site are not separated from the noise.	GO:0045454|cell redox homeostasis;GO:0006662|glycerol ether metabolic process;	GO:0009570|chloroplast stroma;	GO:0015035|protein disulfide oxidoreductase activity;	.	.
lnc_973	D04:12691835-12695131:+	evm.TU.Gh_D04G0735	0.961291	-87.1	chrD04:15156949-15158096:-	evm.TU.Gh_D04G0735	gi|823253078|ref|XP_012459154.1|	1482	0	PREDICTED: peroxidase 55-like [Gossypium raimondii]	gi|590647435|ref|XM_007031839.1|	452	0	Theobroma cacao Peroxidase superfamily protein (TCM_017230) mRNA, complete cds	Q96522	388	9e-133	Peroxidase 45	.	.	.	.	pfam00141	peroxidase	Peroxidase.	GO:0042744|hydrogen peroxide catabolic process;GO:0006979|response to oxidative stress;	GO:0005576|extracellular region;	GO:0020037|heme binding;GO:0046872|metal ion binding;GO:0004601|peroxidase activity;	K00430	E1.11.1.7; peroxidase [EC:1.11.1.7]
lnc_973	D04:12691835-12695131:+	evm.TU.Gh_D04G0734	0.984931	-87.1	chrD04:15145615-15148106:+	evm.TU.Gh_D04G0734	gi|823253076|ref|XP_012459153.1|	2847	0	PREDICTED: protein NUCLEAR FUSION DEFECTIVE 4-like [Gossypium raimondii]	gi|590647447|ref|XM_007031842.1|	1266	0	Theobroma cacao Major facilitator superfamily protein isoform 1 (TCM_017232) mRNA, complete cds	.	.	.	.	.	.	.	.	pfam06813	Nodulin-like	Nodulin-like. This family represents a conserved region within plant nodulin-like proteins.	.	.	.	.	.
lnc_973	D04:12691835-12695131:+	evm.TU.Gh_D04G0731	0.945847	-87.1	chrD04:15055364-15055675:+	evm.TU.Gh_D04G0731	gi|763809477|gb|KJB76379.1|	481	2e-60	hypothetical protein B456_012G085800 [Gossypium raimondii]	gi|590647458|ref|XM_007031845.1|	132	5e-62	Theobroma cacao Uncharacterized protein (TCM_017236) mRNA, complete cds	.	.	.	.	.	.	.	.	pfam11820	DUF3339	Protein of unknown function (DUF3339). This family of proteins are functionally uncharacterized. This family is found in eukaryotes. Proteins in this family are about 70 amino acids in length.	.	.	.	.	.
lnc_973	D04:12691835-12695131:+	evm.TU.Gh_D04G0738	0.992518	-87.1	chrD04:15233960-15238835:-	evm.TU.Gh_D04G0738	gi|823252971|ref|XP_012459101.1|	5212	0	PREDICTED: uncharacterized protein LOC105779743 isoform X2 [Gossypium raimondii]	gi|590647349|ref|XM_007031814.1|	918	0	Theobroma cacao Uncharacterized protein isoform 3 (TCM_017195) mRNA, complete cds	.	.	.	.	.	.	.	.	.	.	.	.	.	.	.	.
lnc_973	D04:12691835-12695131:+	evm.TU.Gh_D11G0245	0.946023	-87.1	chrD11:2017754-2033373:+	evm.TU.Gh_D11G0245	gi|823183178|ref|XP_012488760.1|	3491	0	PREDICTED: auxin response factor 9-like [Gossypium raimondii]	gi|590679420|ref|XM_007040514.1|	1332	0	Theobroma cacao Auxin response factor 9 isoform 1 (TCM_016500) mRNA, complete cds	Q9XED8	703	0	Auxin response factor 9	.	.	.	.	pfam06507	Auxin_resp	Auxin response factor. A conserved region of auxin-responsive transcription factors.	GO:0009734|auxin-activated signaling pathway;GO:0006351|transcription, DNA-templated;	GO:0005634|nucleus;	GO:0003677|DNA binding;GO:0003700|transcription factor activity, sequence-specific DNA binding;	.	.
lnc_973	D04:12691835-12695131:+	evm.TU.Gh_D11G0244	0.983954	-87.1	chrD11:2010622-2011689:+	evm.TU.Gh_D11G0244	gi|823183181|ref|XP_012488761.1|	1752	0	PREDICTED: uncharacterized protein LOC105801944 [Gossypium raimondii]	.	.	.	.	Q9FLE8	111	3e-26	Uncharacterized protein At5g39865	.	.	.	.	pfam00462	Glutaredoxin	Glutaredoxin.	GO:0045454|cell redox homeostasis;	GO:0005886|plasma membrane;	GO:0009055|electron carrier activity;GO:0015035|protein disulfide oxidoreductase activity;	.	.
lnc_973	D04:12691835-12695131:+	evm.TU.Gh_D11G0246	0.986012	-87.1	chrD11:2037237-2037644:+	evm.TU.Gh_D11G0246	gi|823183184|ref|XP_012488762.1|	318	5e-35	PREDICTED: 14 kDa proline-rich protein DC2.15-like [Gossypium raimondii]	gi|224552009|gb|FJ707309.1|	384	0	Gossypium hirsutum hybrid proline-rich protein (HyPRP3) mRNA, complete cds	Q9SU35	74.7	6e-16	pEARLI1-like lipid transfer protein 1	.	.	.	.	pfam14547	Hydrophob_seed	Hydrophobic seed protein. This domain has a four-helix bundle structure. It contains four disulfide bonds, of which three function to keep the C- and N-terminal parts of the molecule in place.	GO:0070417|cellular response to cold;GO:0009631|cold acclimation;GO:0050832|defense response to fungus;GO:0009682|induced systemic resistance;GO:0009626|plant-type hypersensitive response;GO:0009627|systemic acquired resistance;	GO:0005618|cell wall;GO:0005783|endoplasmic reticulum;GO:0005576|extracellular region;GO:0009506|plasmodesma;	GO:0043621|protein self-association;	.	.
lnc_973	D04:12691835-12695131:+	evm.TU.Gh_D11G0240	0.983416	-87.1	chrD11:1984681-1991069:-	evm.TU.Gh_D11G0240	gi|823183158|ref|XP_012488753.1|	3554	0	PREDICTED: long chain acyl-CoA synthetase 4-like [Gossypium raimondii]	gi|74147587|gb|DQ174260.1|	1923	0	Gossypium hirsutum ACS-like protein (ACS2) mRNA, complete cds	Q9T0A0	1084	0	Long chain acyl-CoA synthetase 4	SPBP4H10.11c	296	5e-89	COG1022	pfam00501	AMP-binding	AMP-binding enzyme.	GO:0006631|fatty acid metabolic process;	GO:0005794|Golgi apparatus;GO:0005886|plasma membrane;	GO:0005524|ATP binding;GO:0004467|long-chain fatty acid-CoA ligase activity;	K01897	ACSL, fadD; long-chain acyl-CoA synthetase [EC:6.2.1.3]
lnc_973	D04:12691835-12695131:+	evm.TU.Gh_A05G0330	0.997962	-87.1	chrA05:3605855-3610420:+	evm.TU.Gh_A05G0330	gi|823224919|ref|XP_012445244.1|	5445	0	PREDICTED: glycine dehydrogenase (decarboxylating), mitochondrial [Gossypium raimondii]	gi|590574007|ref|XM_007012218.1|	2453	0	Theobroma cacao Glycine decarboxylase P-protein 1 (TCM_037284) mRNA, complete cds	O49954	1842	0	Glycine dehydrogenase (decarboxylating), mitochondrial	all4607_2	673	0	COG1003	pfam02347	GDC-P	Glycine cleavage system P-protein. This family consists of Glycine cleavage system P-proteins EC:1.4.4.2 from bacterial, mammalian and plant sources. The P protein is part of the glycine decarboxylase multienzyme complex EC:2.1.2.10 (GDC) also annotated as glycine cleavage system or glycine synthase. GDC consists of four proteins P, H, L and T. The reaction catalysed by this protein is:- Glycine …	GO:0006546|glycine catabolic process;	GO:0005739|mitochondrion;	GO:0004375|glycine dehydrogenase (decarboxylating) activity;	.	.
lnc_973	D04:12691835-12695131:+	evm.TU.Gh_A04G0123	0.931134	-87.1	chrA04:1624896-1626194:-	evm.TU.Gh_A04G0123	gi|763795887|gb|KJB62883.1|	1840	0	hypothetical protein B456_009G441400 [Gossypium raimondii]	.	.	.	.	Q9LVT3	129	2e-30	Probable disease resistance protein At5g47260	.	.	.	.	pfam13855	LRR_8	Leucine rich repeat.	GO:0006952|defense response;	.	GO:0043531|ADP binding;GO:0005524|ATP binding;GO:0005525|GTP binding;	.	.
lnc_973	D04:12691835-12695131:+	evm.TU.Gh_A04G0129	0.941943	-87.1	chrA04:1676897-1682209:-	evm.TU.Gh_A04G0129	gi|728820207|gb|KHG03634.1|	3304	0	Rab3 GTPase-activating catalytic subunit [Gossypium arboreum]	gi|590606593|ref|XM_007020715.1|	1182	0	Theobroma cacao Rab3 GTPase-activating protein catalytic subunit isoform 1 (TCM_030843) mRNA, complete cds	Q15042	163	1e-40	Rab3 GTPase-activating protein catalytic subunit	.	.	.	.	pfam13890	Rab3-GTPase_cat	Rab3 GTPase-activating protein catalytic subunit. This family is the probable catalytic subunit of the GTPase activating protein that has specificity for Rab3 subfamily (RAB3A, RAB3B, RAB3C and RAB3D). It is likely to convert active Rab3-GTP to the inactive form Rab3-GDP. Rab3 proteins are involved in regulated exocytosis of neurotransmitters and hormones. The Rab3 GTPase-activating complex is a …	GO:0007420|brain development;GO:0043010|camera-type eye development;GO:0097051|establishment of protein localization to endoplasmic reticulum membrane;GO:0060325|face morphogenesis;GO:0021854|hypothalamus development;GO:0034389|lipid particle organization;GO:2000786|positive regulation of autophagosome assembly;GO:1903373|positive regulation of endoplasmic reticulum tubular network organization;G…	GO:0005737|cytoplasm;GO:0071782|endoplasmic reticulum tubular network;GO:0070062|extracellular exosome;GO:0005794|Golgi apparatus;GO:0005811|lipid particle;GO:0043234|protein complex;	GO:0005096|GTPase activator activity;GO:0017137|Rab GTPase binding;	K18270	RAB3GAP1; Rab3 GTPase-activating protein catalytic subunit
lnc_973	D04:12691835-12695131:+	evm.TU.Gh_A02G0735	0.943564	-87.1	chrA02:13075957-13091357:-	evm.TU.Gh_A02G0735	gi|763760297|gb|KJB27551.1|	10815	0	hypothetical protein B456_005G087500 [Gossypium raimondii]	gi|590599588|ref|XM_007019161.1|	2778	0	Theobroma cacao Histone methyltransferases(H3-K4 specific),histone methyltransferases(H3-K36 specific), putative isoform 1 (TCM_035213) mRNA, complete cds	Q2LAE1	68.6	8e-10	Histone-lysine N-methyltransferase ASHH2	SPAC29B12.02c	194	8e-50	COG2940	pfam00856	SET	SET domain. SET domains are protein lysine methyltransferase enzymes. SET domains appear to be protein-protein interaction domains. It has been demonstrated that SET domains mediate interactions with a family of proteins that display similarity with dual-specificity phosphatases (dsPTPases). A subset of SET domains have been called PR domains. These domains are divergent in sequence from other SE…	GO:0048653|anther development;GO:0016116|carotenoid metabolic process;GO:0009553|embryo sac development;GO:0010452|histone H3-K36 methylation;GO:0051568|histone H3-K4 methylation;GO:0009910|negative regulation of flower development;GO:0048481|ovule development;GO:0009555|pollen development;GO:0031062|positive regulation of histone methylation;GO:0040029|regulation of gene expression, epigenetic;G…	GO:0000775|chromosome, centromeric region;GO:0005634|nucleus;	GO:0042800|histone methyltransferase activity (H3-K4 specific);GO:0018024|histone-lysine N-methyltransferase activity;GO:0008270|zinc ion binding;	.	.
lnc_973	D04:12691835-12695131:+	evm.TU.Gh_A12G1674	0.949909	-87.1	chrA12:78375291-78377572:-	evm.TU.Gh_A12G1674	gi|728838166|gb|KHG17609.1|	654	6e-85	hypothetical protein F383_09340 [Gossypium arboreum]	gi|590669273|ref|XM_007037666.1|	324	1e-168	Theobroma cacao Ribosomal protein L7Ae/L30e/S12e/Gadd45 family protein (TCM_014448) mRNA, complete cds	Q9LEY9	211	1e-68	H/ACA ribonucleoprotein complex subunit 2-like protein	YDL208w	149	2e-44	COG1358	pfam01248	Ribosomal_L7Ae	Ribosomal protein L7Ae/L30e/S12e/Gadd45 family. This family includes: Ribosomal L7A from metazoa, Ribosomal L8-A and L8-B from fungi, 30S ribosomal protein HS6 from archaebacteria, 40S ribosomal protein S12 from eukaryotes, Ribosomal protein L30 from eukaryotes and archaebacteria. Gadd45 and MyD118.	GO:0031118|rRNA pseudouridine synthesis;	GO:0005730|nucleolus;GO:0005732|small nucleolar ribonucleoprotein complex;	GO:0030515|snoRNA binding;	K11129	NHP2, NOLA2; H/ACA ribonucleoprotein complex subunit 2
lnc_973	D04:12691835-12695131:+	evm.TU.Gh_A12G1677	0.997323	-87.1	chrA12:78401116-78401889:+	evm.TU.Gh_A12G1677	gi|823212334|ref|XP_012438923.1|	1355	0	PREDICTED: protein MIZU-KUSSEI 1-like [Gossypium raimondii]	gi|590669372|ref|XM_007037694.1|	346	1e-180	Theobroma cacao Dr1 (TCM_014479) mRNA, complete cds	O22227	191	2e-57	Protein MIZU-KUSSEI 1	.	.	.	.	pfam04759	DUF617	Protein of unknown function, DUF617. This family represents a conserved region in a number of uncharacterized plant proteins.	GO:0009658|chloroplast organization;GO:0010274|hydrotropism;	GO:0032541|cortical endoplasmic reticulum;GO:0005737|cytoplasm;GO:0005783|endoplasmic reticulum;GO:0005789|endoplasmic reticulum membrane;GO:0016020|membrane;	.	.	.
lnc_973	D04:12691835-12695131:+	evm.TU.Gh_D11G0799	0.912793	-87.1	chrD11:6849618-6854069:-	evm.TU.Gh_D11G0799	gi|823185915|ref|XP_012489691.1|	3623	0	PREDICTED: histone-lysine N-methyltransferase SETD2-like [Gossypium raimondii]	gi|590723897|ref|XM_007052251.1|	1528	0	Theobroma cacao BZIP domain class transcription factor (TCM_005711) mRNA, complete cds	.	.	.	.	.	.	.	.	pfam04782	DUF632	Protein of unknown function (DUF632). This plant protein may be a leucine zipper, but there is no experimental evidence for this.	.	.	.	.	.
lnc_973	D04:12691835-12695131:+	evm.TU.Gh_D11G0795	0.923725	-87.1	chrD11:6831478-6832198:-	evm.TU.Gh_D11G0795	gi|823185899|ref|XP_012489686.1|	1054	6e-144	PREDICTED: cyclin-U4-1-like [Gossypium raimondii]	gi|590724064|ref|XM_007052298.1|	358	0	Theobroma cacao Cyclin p4,1 (TCM_005750) mRNA, complete cds	O80513	288	3e-97	Cyclin-U4-1	.	.	.	.	pfam08613	Cyclin	Cyclin. This family includes many different cyclin proteins. Members include the G1/S-specific cyclin pas1, and the phosphate system cyclin PHO80/PHO85.	GO:0007049|cell cycle;GO:0051301|cell division;	.	.	.	.
lnc_973	D04:12691835-12695131:+	evm.TU.Gh_D11G0793	0.99628	-87.1	chrD11:6823485-6829583:+	evm.TU.Gh_D11G0793	gi|763773838|gb|KJB40961.1|	1547	0	hypothetical protein B456_007G085200 [Gossypium raimondii]	gi|590724134|ref|XM_007052318.1|	575	0	Theobroma cacao Peptidyl-prolyl cis-trans isomerases (TCM_005774) mRNA, complete cds	Q09928	52	4e-06	Peptidyl-prolyl cis-trans isomerase cyp8	SPAC21E11.05c	52	1e-06	COG0652	pfam00160	Pro_isomerase	Cyclophilin type peptidyl-prolyl cis-trans isomerase/CLD. The peptidyl-prolyl cis-trans isomerases, also known as cyclophilins, share this domain of about 109 amino acids. Cyclophilins have been found in all organisms studied so far and catalyse peptidyl-prolyl isomerization during which the peptide bond preceding proline (the peptidyl-prolyl bond) is stabilized in the cis conformation. Mammalian…	GO:0006457|protein folding;GO:0000413|protein peptidyl-prolyl isomerization;GO:0000209|protein polyubiquitination;	GO:0005634|nucleus;	GO:0016874|ligase activity;GO:0003755|peptidyl-prolyl cis-trans isomerase activity;GO:0061630|ubiquitin protein ligase activity;GO:0034450|ubiquitin-ubiquitin ligase activity;	K10598	PPIL2, CYC4, CHP60; peptidyl-prolyl cis-trans isomerase-like 2 [EC:5.2.1.8]
lnc_973	D04:12691835-12695131:+	evm.TU.Gh_A10G2097	0.925901	-87.1	chrA10:99759819-99761573:+	evm.TU.Gh_A10G2097	gi|823243698|ref|XP_012454503.1|	1042	8e-142	PREDICTED: uncharacterized protein LOC105776414 [Gossypium raimondii]	.	.	.	.	.	.	.	.	.	.	.	.	pfam10440	WIYLD	Ubiquitin-binding WIYLD domain. This presumed domain has been predicted to contain three alpha helices. The domain was named the WIYLD domain based on the pattern of most conserved residues. It binds ubiquitin. In the Arabidopsis thaliana histone-lysine N-methyltransferase SUVR4, binding of ubiquitin to this domain stimulates enzymatic activity and converts its activity from a strict dimethylase …	.	.	.	.	.
lnc_973	D04:12691835-12695131:+	evm.TU.Gh_A10G2093	0.990814	-87.1	chrA10:99688252-99689673:-	evm.TU.Gh_A10G2093	gi|823248648|ref|XP_012456981.1|	2277	0	PREDICTED: nematode resistance protein-like HSPRO2 [Gossypium raimondii]	gi|590562328|ref|XM_007008991.1|	698	0	Theobroma cacao sugar beet HS1 PRO-1 2 (TCM_042570) mRNA, complete cds	O04203	486	2e-167	Nematode resistance protein-like HSPRO2	.	.	.	.	pfam07014	Hs1pro-1_C	Hs1pro-1 protein C-terminus. This family represents the C-terminus (approximately 270 residues) of a number of plant Hs1pro-1 proteins, which are believed to confer nematode resistance.	GO:0009816|defense response to bacterium, incompatible interaction;GO:0006979|response to oxidative stress;GO:0009751|response to salicylic acid;	GO:0005737|cytoplasm;	.	.	.
lnc_973	D04:12691835-12695131:+	evm.TU.Gh_A10G2090	0.981244	-87.1	chrA10:99664460-99665584:-	evm.TU.Gh_A10G2090	gi|256568419|gb|ACU87553.1|	1510	0	PIP protein [Gossypium hirsutum]	gi|256568420|gb|FJ646595.1|	864	0	Gossypium hirsutum PIP protein (PIP1;5) mRNA, complete cds	P25794	520	0	Probable aquaporin PIP-type 7a	SMc01870	103	2e-25	COG0580	pfam00230	MIP	Major intrinsic protein. MIP (Major Intrinsic Protein) family proteins exhibit essentially two distinct types of channel properties: (1) specific water transport by the aquaporins, and (2) small neutral solutes transport, such as glycerol by the glycerol facilitators.	.	GO:0016021|integral component of membrane;GO:0005886|plasma membrane;	GO:0005215|transporter activity;	.	.
lnc_973	D04:12691835-12695131:+	evm.TU.Gh_D12G0073	0.995446	-87.1	chrD12:894620-895024:-	evm.TU.Gh_D12G0073	gi|823201600|ref|XP_012435629.1|	483	1e-59	PREDICTED: uncharacterized protein DDB_G0284311 [Gossypium raimondii]	gi|519752628|gb|JX617560.1|	345	3e-180	Gossypium hirsutum clone NBRI_GE62734 microsatellite sequence	.	.	.	.	.	.	.	.	pfam07527	Hairy_orange	Hairy Orange. The Orange domain is found in the Drosophila proteins Hesr-1, Hairy, and Enhancer of Split. The Orange domain is proposed to mediate specific protein-protein interaction between Hairy and Scute.	.	.	.	.	.
lnc_973	D04:12691835-12695131:+	evm.TU.Gh_D12G0077	0.967433	-87.1	chrD12:1018268-1020091:-	evm.TU.Gh_D12G0077	gi|823202699|ref|XP_012435903.1|	1710	0	PREDICTED: zinc finger protein CONSTANS-LIKE 13 isoform X1 [Gossypium raimondii]	gi|590718342|ref|XM_007050736.1|	291	7e-150	Theobroma cacao B-box type zinc finger protein with CCT domain, putative (TCM_004548) mRNA, complete cds	O82256	286	2e-92	Zinc finger protein CONSTANS-LIKE 13	.	.	.	.	pfam06203	CCT	CCT motif. This short motif is found in a number of plant proteins. It is rich in basic amino acids and has been called a CCT motif after Co, Col and Toc1. The CCT motif is about 45 amino acids long and contains a putative nuclear localisation signal within the second half of the CCT motif. Toc1 mutants have been identified in this region.	GO:0006355|regulation of transcription, DNA-templated;	GO:0005634|nucleus;	GO:0003700|transcription factor activity, sequence-specific DNA binding;GO:0044212|transcription regulatory region DNA binding;GO:0008270|zinc ion binding;	.	.
lnc_973	D04:12691835-12695131:+	evm.TU.Gh_A11G1383	0.957282	-87.1	chrA11:17980356-17984899:+	evm.TU.Gh_A11G1383	gi|728836302|gb|KHG15745.1|	5542	0	Phytochrome C [Gossypium arboreum]	gi|590712320|ref|XM_007049294.1|	2070	0	Theobroma cacao Phytochrome C isoform 1 (TCM_002400) mRNA, complete cds	Q10CQ8	1536	0	Phytochrome C	alr3157	249	7e-69	COG4251	pfam00360	PHY	Phytochrome region. Phytochromes are red/far-red photochromic biliprotein photoreceptors which regulate plant development. They are widely represented in both photosynthetic and non-photosynthetic bacteria and are known in a variety of fungi. Although sequence similarities are low, this domain is structurally related to pfam01590, which is generally located immediately N-terminal to this domain. …	GO:0009584|detection of visible light;GO:0018298|protein-chromophore linkage;GO:0017006|protein-tetrapyrrole linkage;GO:0009585|red, far-red light phototransduction;GO:0006355|regulation of transcription, DNA-templated;GO:0006351|transcription, DNA-templated;	GO:0005622|intracellular;GO:0016020|membrane;	GO:0000155|phosphorelay sensor kinase activity;GO:0009881|photoreceptor activity;	.	.
lnc_973	D04:12691835-12695131:+	evm.TU.Gh_D05G2967	0.98615	-87.1	chrD05:36219551-36222767:+	evm.TU.Gh_D05G2967	gi|823215505|ref|XP_012440504.1|	1311	4e-180	PREDICTED: putative Myb family transcription factor At1g14600 [Gossypium raimondii]	gi|255561748|ref|XM_002521838.1|	147	7e-70	Ricinus communis conserved hypothetical protein, mRNA	Q700D9	126	1e-32	Putative Myb family transcription factor At1g14600	.	.	.	.	pfam00249	Myb_DNA-binding	Myb-like DNA-binding domain. This family contains the DNA binding domains from Myb proteins, as well as the SANT domain family.	GO:0006355|regulation of transcription, DNA-templated;GO:0006351|transcription, DNA-templated;	GO:0005634|nucleus;	GO:0003677|DNA binding;GO:0003700|transcription factor activity, sequence-specific DNA binding;	.	.
lnc_973	D04:12691835-12695131:+	evm.TU.Gh_D02G1428	0.921439	-87.1	chrD02:49220528-49225592:-	evm.TU.Gh_D02G1428	gi|823158297|ref|XP_012479012.1|	1037	6e-142	PREDICTED: protein PLANT CADMIUM RESISTANCE 2-like [Gossypium raimondii]	gi|590696693|ref|XM_007045173.1|	278	7e-143	Theobroma cacao Plant cadmium resistance 2, putative (TCM_011011) mRNA, complete cds	Q9LQU4	191	4e-60	Protein PLANT CADMIUM RESISTANCE 2	.	.	.	.	pfam04749	PLAC8	PLAC8 family. This family includes the Placenta-specific gene 8 protein.	GO:0006979|response to oxidative stress;	GO:0016021|integral component of membrane;GO:0005886|plasma membrane;	.	.	.
lnc_973	D04:12691835-12695131:+	evm.TU.Gh_A13G0280	0.98677	-87.1	chrA13:3416591-3417577:-	evm.TU.Gh_A13G0280	gi|823261751|ref|XP_012463611.1|	1232	7e-168	PREDICTED: GATA transcription factor 5-like [Gossypium raimondii]	gi|590685212|ref|XM_007041979.1|	304	4e-157	Theobroma cacao GATA transcription factor 5, putative (TCM_006795) mRNA, complete cds	Q9FH57	162	2e-45	GATA transcription factor 5	YMR136w	52	1e-06	COG5641	pfam00320	GATA	GATA zinc finger. This domain uses four cysteine residues to coordinate a zinc ion. This domain binds to DNA. Two GATA zinc fingers are found in the GATA transcription factors. However there are several proteins which only contains a single copy of the domain.	GO:0045893|positive regulation of transcription, DNA-templated;GO:0006351|transcription, DNA-templated;	GO:0005634|nucleus;	GO:0043565|sequence-specific DNA binding;GO:0003700|transcription factor activity, sequence-specific DNA binding;GO:0008270|zinc ion binding;	.	.
lnc_973	D04:12691835-12695131:+	evm.TU.Gh_A13G0281	0.996458	-87.1	chrA13:3426743-3430824:-	evm.TU.Gh_A13G0281	gi|728848586|gb|KHG28029.1|	3769	0	Subtilisin-like protease SDD1 [Gossypium arboreum]	gi|590685216|ref|XM_007041980.1|	1551	0	Theobroma cacao Subtilase family protein, putative isoform 1 (TCM_006796) mRNA, complete cds	Q9MAP7	647	0	Subtilisin-like protease SBT3.5	BS_vpr	95.1	3e-19	COG1404	pfam05922	Inhibitor_I9	Peptidase inhibitor I9. This family includes the proteinase B inhibitor from Saccharomyces cerevisiae and the activation peptides from peptidases of the subtilisin family. The subtilisin propeptides are known to function as molecular chaperones, assisting in the folding of the mature peptidase, but have also been shown to act as 'temporary inhibitors'.	GO:0040008|regulation of growth;	GO:0005618|cell wall;GO:0005576|extracellular region;	GO:0004252|serine-type endopeptidase activity;	.	.
lnc_973	D04:12691835-12695131:+	evm.TU.Gh_A13G0282	0.911793	-87.1	chrA13:3435024-3438158:-	evm.TU.Gh_A13G0282	gi|728848587|gb|KHG28030.1|	2358	0	Xylulose kinase [Gossypium arboreum]	gi|590685277|ref|XM_007041997.1|	915	0	Theobroma cacao Xylulose kinase-1 isoform 2 (TCM_006806) mRNA, complete cds	P39211	60.5	2e-08	Xylulose kinase	all4656	393	1e-131	COG1070	pfam02782	FGGY_C	FGGY family of carbohydrate kinases, C-terminal domain. This domain adopts a ribonuclease H-like fold and is structurally related to the N-terminal domain.	GO:0042732|D-xylose metabolic process;GO:0005997|xylulose metabolic process;	.	GO:0005524|ATP binding;GO:0004856|xylulokinase activity;	K00854	xylB, XYLB; xylulokinase [EC:2.7.1.17]
lnc_973	D04:12691835-12695131:+	evm.TU.Gh_A13G0286	0.987618	-87.1	chrA13:3515425-3520119:+	evm.TU.Gh_A13G0286	gi|728834477|gb|KHG13920.1|	4094	0	DNA replication licensing factor mcm4 [Gossypium arboreum]	gi|590685328|ref|XM_007042011.1|	1767	0	Theobroma cacao DNA replication licensing factor MCM4, putative (TCM_006817) mRNA, complete cds	Q0WVF5	1235	0	DNA replication licensing factor MCM4	YPR019w	678	0	COG1241	pfam00493	MCM	MCM2/3/5 family.	GO:0007049|cell cycle;GO:0006270|DNA replication initiation;GO:0006268|DNA unwinding involved in DNA replication;	GO:0005829|cytosol;GO:0042555|MCM complex;GO:0000347|THO complex;	GO:0005524|ATP binding;GO:0003677|DNA binding;GO:0003678|DNA helicase activity;GO:0046872|metal ion binding;	K02212	MCM4, CDC54; DNA replication licensing factor MCM4 [EC:3.6.4.12]
lnc_973	D04:12691835-12695131:+	evm.TU.Gh_A13G0288	0.957935	-87.1	chrA13:3532356-3534210:-	evm.TU.Gh_A13G0288	gi|823262153|ref|XP_012463818.1|	1911	0	PREDICTED: cysteine proteinase RD19a [Gossypium raimondii]	gi|57282616|emb|AJ606072.1|	1080	0	Gossypium hirsutum mRNA for putative papain-like cysteine proteinase (paC1 gene), strain Xuzhou 142	P43296	574	0	Cysteine proteinase RD19a	AF1946_2	89.7	9e-20	COG4870	pfam00112	Peptidase_C1	Papain family cysteine protease.	GO:0042742|defense response to bacterium;GO:0051603|proteolysis involved in cellular protein catabolic process;GO:0006970|response to osmotic stress;GO:0009651|response to salt stress;	GO:0005615|extracellular space;GO:0005764|lysosome;GO:0005634|nucleus;GO:0005773|vacuole;	GO:0004197|cysteine-type endopeptidase activity;	K01373	CTSF; cathepsin F [EC:3.4.22.41]
lnc_973	D04:12691835-12695131:+	evm.TU.Gh_A13G0289	0.947047	-87.1	chrA13:3540020-3542172:+	evm.TU.Gh_A13G0289	gi|728835807|gb|KHG15250.1|	2451	0	Purple acid phosphatase 2 [Gossypium arboreum]	gi|590685351|ref|XM_007042016.1|	864	0	Theobroma cacao Purple acid phosphatase 10 (TCM_006820) mRNA, complete cds	Q9SDZ9	803	0	Purple acid phosphatase 2	Rv2577	92.8	3e-19	COG1409	pfam00149	Metallophos	Calcineurin-like phosphoesterase. This family includes a diverse range of phosphoesterases, including protein phosphoserine phosphatases, nucleotidases, sphingomyelin phosphodiesterases and 2'-3' cAMP phosphodiesterases as well as nucleases such as bacterial SbcD or yeast MRE11. The most conserved regions in this superfamily centre around the metal chelating residues.	.	GO:0005576|extracellular region;	GO:0003993|acid phosphatase activity;GO:0046872|metal ion binding;	.	.
lnc_973	D04:12691835-12695131:+	evm.TU.Gh_D12G2828	0.99068	-87.1	chrscaffold4652_D12:1261-5163:+	evm.TU.Gh_D12G2828	gi|823203353|ref|XP_012436113.1|	2120	0	PREDICTED: nucleobase-ascorbate transporter 4-like [Gossypium raimondii]	gi|590687449|ref|XM_007042605.1|	873	0	Theobroma cacao Xanthine/uracil permease family protein isoform 1 (TCM_007245) mRNA, complete cds	P93039	589	0	Nucleobase-ascorbate transporter 4	PAB1838	119	1e-28	COG2233	pfam00860	Xan_ur_permease	Permease family. This family includes permeases for diverse substrates such as xanthine, uracil, and vitamin C. However many members of this family are functionally uncharacterized and may transport other substrates. Members of this family have ten predicted transmembrane helices.	GO:0055085|transmembrane transport;	GO:0016021|integral component of membrane;	GO:0005215|transporter activity;	.	.
lnc_973	D04:12691835-12695131:+	evm.TU.Gh_D04G1529	0.90209	-87.1	chrD04:47348052-47350208:-	evm.TU.Gh_D04G1529	gi|823253300|ref|XP_012459270.1|	2905	0	PREDICTED: YLP motif-containing protein 1-like isoform X1 [Gossypium raimondii]	gi|590688089|ref|XM_007042787.1|	492	0	Theobroma cacao Chaperone DnaJ-domain superfamily protein, putative isoform 1 (TCM_007381) mRNA, complete cds	.	.	.	.	.	.	.	.	pfam00226	DnaJ	DnaJ domain. DnaJ domains (J-domains) are associated with hsp70 heat-shock system and it is thought that this domain mediates the interaction. DnaJ-domain is therefore part of a chaperone (protein folding) system. The T-antigens, although not in Prosite are confirmed as DnaJ containing domains from literature.	.	.	.	.	.
lnc_973	D04:12691835-12695131:+	evm.TU.Gh_D04G1528	0.965308	-87.1	chrD04:47343086-47344204:-	evm.TU.Gh_D04G1528	gi|763810655|gb|KJB77557.1|	313	4e-31	hypothetical protein B456_012G1435002, partial [Gossypium raimondii]	.	.	.	.	.	.	.	.	.	.	.	.	pfam01469	Pentapeptide_2	Pentapeptide repeats (8 copies). These repeats are found in many mycobacterial proteins. These repeats are most common in the pfam00823 family of proteins, where they are found in the MPTR subfamily of PPE proteins. The function of these repeats is unknown. The repeat can be approximately described as XNXGX, where X can be any amino acid. These repeats are similar to pfam00805, however it is not …	.	.	.	.	.
lnc_973	D04:12691835-12695131:+	evm.TU.Gh_D04G1524	0.936192	-87.1	chrD04:47268499-47269599:+	evm.TU.Gh_D04G1524	gi|823255285|ref|XP_012460297.1|	1744	0	PREDICTED: E3 ubiquitin-protein ligase RING1-like [Gossypium raimondii]	.	.	.	.	Q9LX93	138	3e-36	E3 ubiquitin-protein ligase RING1	ECU07g0330	62	7e-10	COG5540	pfam13639	zf-RING_2	Ring finger domain.	GO:0006952|defense response;GO:0043068|positive regulation of programmed cell death;GO:0012501|programmed cell death;GO:0051865|protein autoubiquitination;GO:0016567|protein ubiquitination;GO:0009617|response to bacterium;GO:0010200|response to chitin;GO:0002238|response to molecule of fungal origin;	GO:0016021|integral component of membrane;GO:0005886|plasma membrane;	GO:0016874|ligase activity;GO:0004842|ubiquitin-protein transferase activity;GO:0008270|zinc ion binding;	.	.
lnc_973	D04:12691835-12695131:+	evm.TU.Gh_D04G1520	0.993948	-87.1	chrD04:47243697-47244587:+	evm.TU.Gh_D04G1520	gi|823254858|ref|XP_012460079.1|	1565	0	PREDICTED: protein EXORDIUM-like 2 [Gossypium raimondii]	gi|530539346|gb|KC991192.1|	219	6e-110	Vernicia fordii clone VF15890 microsatellite sequence	Q9FE06	450	5e-158	Protein EXORDIUM-like 2	.	.	.	.	pfam04674	Phi_1	Phosphate-induced protein 1 conserved region. Family of conserved plant proteins. Conserved region identified in a phosphate-induced protein of unknown function.	.	GO:0048046|apoplast;GO:0005618|cell wall;GO:0005829|cytosol;GO:0005615|extracellular space;GO:0005794|Golgi apparatus;GO:0009505|plant-type cell wall;GO:0009506|plasmodesma;	.	.	.
lnc_973	D04:12691835-12695131:+	evm.TU.Gh_D12G2348	0.954602	-87.1	chrD12:56543589-56545423:-	evm.TU.Gh_D12G2348	gi|823214181|ref|XP_012439839.1|	2807	0	PREDICTED: cytochrome P450 78A3-like [Gossypium raimondii]	gi|312032575|gb|AC243142.1|	970	0	Gossypium hirsutum clone MX048C17-jmq, complete sequence	O48927	718	0	Cytochrome P450 78A3	BH0579	117	1e-27	COG2124	pfam00067	p450	Cytochrome P450. Cytochrome P450s are haem-thiolate proteins involved in the oxidative degradation of various compounds. They are particularly well known for their role in the degradation of environmental toxins and mutagens. They can be divided into 4 classes, according to the method by which electrons from NAD(P)H are delivered to the catalytic site. Sequence conservation is relatively low with…	.	.	GO:0020037|heme binding;GO:0005506|iron ion binding;GO:0004497|monooxygenase activity;GO:0016705|oxidoreductase activity, acting on paired donors, with incorporation or reduction of molecular oxygen;	.	.
lnc_973	D04:12691835-12695131:+	evm.TU.Gh_A09G0905	0.952569	-87.1	chrA09:57694037-57695657:+	evm.TU.Gh_A09G0905	gi|728837913|gb|KHG17356.1|	1021	1e-138	60S ribosomal L10a-1 -like protein [Gossypium arboreum]	gi|590586870|ref|XM_007015758.1|	490	0	Theobroma cacao Ribosomal protein (TCM_041412) mRNA, complete cds	Q8VZB9	360	2e-125	60S ribosomal protein L10a-1	SPCC1183.08c	246	1e-80	COG0081	pfam00687	Ribosomal_L1	Ribosomal protein L1p/L10e family. This family includes prokaryotic L1 and eukaryotic L10.	GO:0006412|translation;	GO:0005829|cytosol;GO:0022625|cytosolic large ribosomal subunit;GO:0022626|cytosolic ribosome;GO:0005886|plasma membrane;GO:0009506|plasmodesma;	GO:0003723|RNA binding;GO:0003735|structural constituent of ribosome;	K02865	RP-L10Ae, RPL10A; large subunit ribosomal protein L10Ae
lnc_973	D04:12691835-12695131:+	evm.TU.Gh_A09G0906	0.990324	-87.1	chrA09:57713792-57718435:-	evm.TU.Gh_A09G0906	gi|728818270|gb|KHG02735.1|	5203	0	U5 small nuclear ribonucleoprotein component [Gossypium arboreum]	gi|590586792|ref|XM_007015739.1|	2387	0	Theobroma cacao Ribosomal protein S5/Elongation factor G/III/V family protein (TCM_041395) mRNA, complete cds	O08810	1232	0	116 kDa U5 small nuclear ribonucleoprotein component	SPBC215.12	1028	0	COG0480	pfam00009	GTP_EFTU	Elongation factor Tu GTP binding domain. This domain contains a P-loop motif, also found in several other families such as pfam00071, pfam00025 and pfam00063. Elongation factor Tu consists of three structural domains, this plus two C-terminal beta barrel domains.	GO:0006397|mRNA processing;GO:0008380|RNA splicing;	GO:0015030|Cajal body;GO:0071013|catalytic step 2 spliceosome;GO:0005737|cytoplasm;GO:0016020|membrane;GO:0016607|nuclear speck;GO:0005654|nucleoplasm;GO:0005634|nucleus;	GO:0005525|GTP binding;GO:0003924|GTPase activity;GO:0044822|poly(A) RNA binding;	K12852	EFTUD2; 116 kDa U5 small nuclear ribonucleoprotein component
lnc_973	D04:12691835-12695131:+	evm.TU.Gh_A09G0903	0.999714	-87.1	chrA09:57666244-57670960:-	evm.TU.Gh_A09G0903	gi|823172372|ref|XP_012485104.1|	2515	0	PREDICTED: transcription factor TGA2-like [Gossypium raimondii]	gi|590586907|ref|XM_007015768.1|	687	0	Theobroma cacao BZIP transcription factor family protein isoform 1 (TCM_041421) mRNA, complete cds	O24160	398	2e-132	TGACG-sequence-specific DNA-binding protein TGA-2.1	.	.	.	.	pfam14144	DOG1	Seed dormancy control. This family of plant proteins appears to be a highly specific controller seed dormancy.	GO:0006351|transcription, DNA-templated;	GO:0005634|nucleus;	GO:0043565|sequence-specific DNA binding;GO:0003700|transcription factor activity, sequence-specific DNA binding;	.	.
lnc_973	D04:12691835-12695131:+	evm.TU.Gh_D09G1706	0.972227	-87.1	chrD09:44797573-44799192:+	evm.TU.Gh_D09G1706	gi|823176553|ref|XP_012486489.1|	2737	0	PREDICTED: cannabidiolic acid synthase-like [Gossypium raimondii]	gi|312032516|gb|AC243083.1|	875	0	Gossypioides kirkii clone GKH003A06-jng, complete sequence	A6P6V9	503	4e-171	Cannabidiolic acid synthase	BS_yvdP	99	2e-21	COG0277	pfam08031	BBE	Berberine and berberine like. This domain is found in the berberine bridge and berberine bridge- like enzymes which are involved in the biosynthesis of numerous isoquinoline alkaloids. They catalyse the transformation of the N-methyl group of (S)-reticuline into the C-8 berberine bridge carbon of (S)-scoulerine.	.	GO:0048046|apoplast;	GO:0050660|flavin adenine dinucleotide binding;GO:0008762|UDP-N-acetylmuramate dehydrogenase activity;	.	.
lnc_973	D04:12691835-12695131:+	evm.TU.Gh_D01G0661	0.998249	-87.1	chrD01:9282878-9283315:-	evm.TU.Gh_D01G0661	gi|823132056|ref|XP_012461029.1|	618	7e-80	PREDICTED: stigma-specific STIG1-like protein 1 [Gossypium raimondii]	.	.	.	.	.	.	.	.	.	.	.	.	pfam04885	Stig1	Stigma-specific protein, Stig1. This family represents the Stig1 cysteine rich plant protein. The STIG1 gene is developmentally regulated and expressed specifically in the stigmatic secretory zone.	.	.	.	.	.
lnc_973	D04:12691835-12695131:+	evm.TU.Gh_D01G0664	0.93741	-87.1	chrD01:9339356-9339937:-	evm.TU.Gh_D01G0664	gi|823132074|ref|XP_012461102.1|	638	2e-81	PREDICTED: uncharacterized protein LOC105781072 [Gossypium raimondii]	gi|519748786|gb|JX615699.1|	321	8e-167	Gossypium hirsutum clone NBRI_GE59829 microsatellite sequence	.	.	.	.	.	.	.	.	pfam05553	DUF761	Cotton fibre expressed protein. This family consists of several plant proteins of unknown function. Three of the sequences (from Gossypium hirsutum) in this family are described as cotton fibre expressed proteins. The remaining sequences, found in Arabidopsis thaliana, are uncharacterized.	.	.	.	.	.
lnc_973	D04:12691835-12695131:+	evm.TU.Gh_D01G0665	0.974285	-87.1	chrD01:9387436-9389367:+	evm.TU.Gh_D01G0665	gi|823132076|ref|XP_012461104.1|	2389	0	PREDICTED: GDP-L-galactose phosphorylase 1-like [Gossypium raimondii]	gi|317172848|gb|HQ525067.1|	1217	0	Gossypium herbaceum clone NBRI_A2_938 simple sequence repeat marker, mRNA sequence	Q8RWE8	657	0	GDP-L-galactose phosphorylase 1	.	.	.	.	pfam00710	Asparaginase	Asparaginase.	GO:0052544|defense response by callose deposition in cell wall;GO:0042742|defense response to bacterium;GO:0019853|L-ascorbic acid biosynthetic process;GO:0009408|response to heat;GO:0009753|response to jasmonic acid;	GO:0005737|cytoplasm;GO:0005634|nucleus;	GO:0010475|galactose-1-phosphate guanylyltransferase (GDP) activity;GO:0080048|GDP-D-glucose phosphorylase activity;GO:0010472|GDP-galactose:glucose-1-phosphate guanylyltransferase activity;GO:0010471|GDP-galactose:mannose-1-phosphate guanylyltransferase activity;GO:0010473|GDP-galactose:myoinositol-1-phosphate guanylyltransferase activity;GO:0010474|glucose-1-phosphate guanylyltransferase (GDP) …	K14190	VTC2_5; GDP-L-galactose phosphorylase [EC:2.7.7.69]
lnc_973	D04:12691835-12695131:+	evm.TU.Gh_D09G1705	0.957699	-87.1	chrD09:44782493-44783158:-	evm.TU.Gh_D09G1705	gi|78499709|gb|ABB45861.1|	978	5e-132	DRE-binding protein 3b [Gossypium hirsutum]	gi|78499708|gb|DQ224383.1|	663	0	Gossypium hirsutum DRE-binding protein 3b (DBP3b) mRNA, complete cds	Q9FJ90	127	7e-34	Ethylene-responsive transcription factor ERF025	.	.	.	.	pfam00847	AP2	AP2 domain. This 60 amino acid residue domain can bind to DNA and is found in transcription factor proteins.	GO:0050832|defense response to fungus;GO:0009873|ethylene-activated signaling pathway;GO:0006351|transcription, DNA-templated;	GO:0005634|nucleus;	GO:0003700|transcription factor activity, sequence-specific DNA binding;GO:0044212|transcription regulatory region DNA binding;	.	.
lnc_973	D04:12691835-12695131:+	evm.TU.Gh_A08G1772	0.950235	-87.1	chrA08:97785757-97788763:+	evm.TU.Gh_A08G1772	gi|823252714|ref|XP_012458969.1|	504	1e-62	PREDICTED: uncharacterized protein LOC105779661 isoform X3 [Gossypium raimondii]	.	.	.	.	.	.	.	.	.	.	.	.	pfam03431	RNA_replicase_B	RNA replicase, beta-chain. This family is of Leviviridae RNA replicases. The replicase is also known as RNA dependent RNA polymerase.	.	.	.	.	.
lnc_973	D04:12691835-12695131:+	evm.TU.Gh_A08G1770	0.99265	-87.1	chrA08:97764292-97766100:-	evm.TU.Gh_A08G1770	gi|728829002|gb|KHG08445.1|	1582	0	GATA transcription factor 11 -like protein [Gossypium arboreum]	gi|590590534|ref|XM_007016699.1|	414	0	Theobroma cacao GATA zinc finger protein regulating nitrogen assimilation, putative (TCM_042068) mRNA, complete cds	Q6DBP8	188	5e-55	GATA transcription factor 11	YLR013w	55.8	9e-09	COG5641	pfam00320	GATA	GATA zinc finger. This domain uses four cysteine residues to coordinate a zinc ion. This domain binds to DNA. Two GATA zinc fingers are found in the GATA transcription factors. However there are several proteins which only contains a single copy of the domain.	GO:0006351|transcription, DNA-templated;	GO:0005634|nucleus;	GO:0043565|sequence-specific DNA binding;GO:0003700|transcription factor activity, sequence-specific DNA binding;GO:0008270|zinc ion binding;	.	.
lnc_973	D04:12691835-12695131:+	evm.TU.Gh_A08G1776	0.944209	-87.1	chrA08:97868020-97884516:-	evm.TU.Gh_A08G1776	gi|823153168|ref|XP_012476420.1|	11161	0	PREDICTED: helicase protein MOM1-like isoform X1 [Gossypium raimondii]	gi|590590626|ref|XM_007016727.1|	1719	0	Theobroma cacao Chromatin remodeling complex subunit, putative isoform 2 (TCM_042089) mRNA, complete cds	Q9M658	469	5e-133	Helicase protein MOM1	.	.	.	.	pfam00176	SNF2_N	SNF2 family N-terminal domain. This domain is found in proteins involved in a variety of processes including transcription regulation (e.g., SNF2, STH1, brahma, MOT1), DNA repair (e.g., ERCC6, RAD16, RAD5), DNA recombination (e.g., RAD54), and chromatin unwinding (e.g., ISWI) as well as a variety of other proteins with little functional information (e.g., lodestar, ETL1).	GO:0006342|chromatin silencing;GO:0031047|gene silencing by RNA;GO:0006344|maintenance of chromatin silencing;GO:0006351|transcription, DNA-templated;	GO:0005634|nucleus;	GO:0051537|2 iron, 2 sulfur cluster binding;GO:0005524|ATP binding;GO:0004386|helicase activity;GO:0046872|metal ion binding;GO:0042803|protein homodimerization activity;	.	.
lnc_973	D04:12691835-12695131:+	evm.TU.Gh_A08G1775	0.936445	-87.1	chrA08:97852100-97856413:-	evm.TU.Gh_A08G1775	gi|823153166|ref|XP_012476419.1|	3478	0	PREDICTED: uncharacterized protein LOC105792404 [Gossypium raimondii]	gi|590590615|ref|XM_007016724.1|	1215	0	Theobroma cacao Zinc finger family protein (TCM_042086) mRNA, complete cds	Q55874	73.2	3e-12	Uncharacterized protein sll0103	alr4359	83.6	4e-16	COG2304	pfam14624	Vwaint	VWA / Hh protein intein-like. VWA-Hint proteins carry this conserved domain of around 300 residues, now named the Vwaint domain. Such proteins do not seem to have a signal peptide for secretion. Generally, this domain lies between the N-terminal VWA domain and the more C-terminal 'Vint'-type Hint domain. The exact function of this domain is not known.	.	.	.	K07114	yfbK; Ca-activated chloride channel homolog
lnc_973	D04:12691835-12695131:+	evm.TU.Gh_D08G2124	0.984253	-87.1	chrD08:60527138-60533315:+	evm.TU.Gh_D08G2124	gi|823153211|ref|XP_012476443.1|	2621	0	PREDICTED: high-affinity nitrate transporter 2.1-like [Gossypium raimondii]	gi|590590770|ref|XM_007016767.1|	727	0	Theobroma cacao Nitrate transporter 2:1 (TCM_042127) mRNA, complete cds	O82811	854	0	High-affinity nitrate transporter 2.1	RSp1223	213	2e-61	COG2223	pfam07690	MFS_1	Major Facilitator Superfamily.	GO:0048527|lateral root development;GO:0042128|nitrate assimilation;GO:0015706|nitrate transport;GO:0010167|response to nitrate;	GO:0016021|integral component of membrane;GO:0016020|membrane;GO:0005886|plasma membrane;	GO:0015112|nitrate transmembrane transporter activity;	K02575	NRT, narK, nrtP, nasA; MFS transporter, NNP family, nitrate/nitrite transporter
lnc_973	D04:12691835-12695131:+	evm.TU.Gh_A08G1778	0.992424	-87.1	chrA08:97988598-97990385:+	evm.TU.Gh_A08G1778	gi|823153211|ref|XP_012476443.1|	2639	0	PREDICTED: high-affinity nitrate transporter 2.1-like [Gossypium raimondii]	gi|590590770|ref|XM_007016767.1|	1088	0	Theobroma cacao Nitrate transporter 2:1 (TCM_042127) mRNA, complete cds	O82811	866	0	High-affinity nitrate transporter 2.1	RSp1223	220	4e-64	COG2223	pfam07690	MFS_1	Major Facilitator Superfamily.	GO:0048527|lateral root development;GO:0042128|nitrate assimilation;GO:0015706|nitrate transport;GO:0010167|response to nitrate;	GO:0016021|integral component of membrane;GO:0016020|membrane;GO:0005886|plasma membrane;	GO:0015112|nitrate transmembrane transporter activity;	K02575	NRT, narK, nrtP, nasA; MFS transporter, NNP family, nitrate/nitrite transporter
lnc_973	D04:12691835-12695131:+	evm.TU.Gh_A07G1764	0.922677	-87.1	chrA07:72086446-72087352:-	evm.TU.Gh_A07G1764	gi|763743298|gb|KJB10797.1|	298	2e-33	hypothetical protein B456_001G225100 [Gossypium raimondii]	.	.	.	.	.	.	.	.	.	.	.	.	pfam11597	Med13_N	Mediator complex subunit 13 N-terminal. Mediator is a large complex of up to 33 proteins that is conserved from plants through fungi to humans - the number and representation of individual subunits varying with species. It is arranged into four different sections, a core, a head, a tail and a kinase-activity part, and the number of subunits within each of these is what varies with species. Overal…	.	.	.	.	.
lnc_973	D04:12691835-12695131:+	evm.TU.Gh_D02G2415	0.989385	-87.1	chrscaffold3866_D02:72243-72630:-	evm.TU.Gh_D02G2415	gi|823160554|ref|XP_012480120.1|	298	2e-33	PREDICTED: phytosulfokines-like [Gossypium raimondii]	.	.	.	.	.	.	.	.	.	.	.	.	pfam06404	PSK	Phytosulfokine precursor protein (PSK). This family consists of several plant specific phytosulfokine precursor proteins. Phytosulfokines, are active as either a pentapeptide or a C-terminally truncated tetrapeptide. These compounds were first isolated because of their ability to stimulate cell division in somatic embryo cultures of Asparagus officinalis.	.	.	.	.	.
lnc_973	D04:12691835-12695131:+	evm.TU.Gh_A10G0486	0.978809	-87.1	chrA10:5175412-5181193:+	evm.TU.Gh_A10G0486	gi|728848213|gb|KHG27656.1|	3815	0	ATP-dependent zinc metalloprotease FtsH [Gossypium arboreum]	gi|590620625|ref|XM_007024523.1|	1678	0	Theobroma cacao Uncharacterized protein isoform 2 (TCM_029107) mRNA, complete cds	.	.	.	.	.	.	.	.	pfam06972	DUF1296	Protein of unknown function (DUF1296). This family represents a conserved region approximately 60 residues long within a number of plant proteins of unknown function. Structural modelling suggests this domain may bind nucleic acids.	.	.	.	.	.
lnc_973	D04:12691835-12695131:+	evm.TU.Gh_D01G0477	0.975456	-87.1	chrD01:5656531-5657781:+	evm.TU.Gh_D01G0477	gi|823137732|ref|XP_012468660.1|	1944	0	PREDICTED: uncharacterized protein LOC105786712 [Gossypium raimondii]	gi|590609211|ref|XM_007021415.1|	161	2e-77	Theobroma cacao Uncharacterized protein (TCM_031511) mRNA, complete cds	.	.	.	.	.	.	.	.	pfam11145	DUF2921	Protein of unknown function (DUF2921). This eukaryotic family of proteins has no known function.	.	.	.	.	.
lnc_973	D04:12691835-12695131:+	evm.TU.Gh_D08G0037	0.976837	-87.1	chrD08:324228-324539:-	evm.TU.Gh_D08G0037	gi|195617694|gb|ACG30677.1|	419	2e-50	histone H4 [Zea mays]	gi|6009914|dbj|AB018245.1|	131	2e-61	Solanum melongena EEF38 mRNA for histone H4-like protein, complete cds	P0CG89	162	4e-51	Histone H4	.	.	.	.	pfam00125	Histone	Core histone H2A/H2B/H3/H4.	GO:0006334|nucleosome assembly;	GO:0009507|chloroplast;GO:0005829|cytosol;GO:0005730|nucleolus;GO:0000786|nucleosome;GO:0005886|plasma membrane;GO:0009506|plasmodesma;GO:0009579|thylakoid;GO:0005774|vacuolar membrane;	GO:0003677|DNA binding;	K11254	H4; histone H4
lnc_973	D04:12691835-12695131:+	evm.TU.Gh_Sca006892G01	0.95976	-87.1	chrscaffold6892:5935-6507:-	evm.TU.Gh_Sca006892G01	gi|376374708|gb|AFB36193.1|	843	2e-112	ERF7 [Gossypium hirsutum]	gi|376374707|gb|JN609591.1|	573	0	Gossypium hirsutum ERF7 mRNA, complete cds	O04681	126	9e-35	Pathogenesis-related genes transcriptional activator PTI5	.	.	.	.	pfam00847	AP2	AP2 domain. This 60 amino acid residue domain can bind to DNA and is found in transcription factor proteins.	GO:0006952|defense response;GO:0006351|transcription, DNA-templated;	GO:0005634|nucleus;	GO:0003677|DNA binding;GO:0003700|transcription factor activity, sequence-specific DNA binding;	K13433	PTI5; pathogenesis-related genes transcriptional activator PTI5
lnc_973	D04:12691835-12695131:+	evm.TU.Gh_A05G1223	0.96426	-87.1	chrA05:12292012-12295292:-	evm.TU.Gh_A05G1223	gi|728833746|gb|KHG13189.1|	3360	0	putative membrane C2G11.09 [Gossypium arboreum]	gi|590622092|ref|XM_007024891.1|	1267	0	Theobroma cacao Early-responsive to dehydration stress protein (ERD4) isoform 1 (TCM_029404) mRNA, complete cds	Q9C8G5	892	0	CSC1-like protein ERD4	SPAC2G11.09	136	2e-32	COG5594	pfam02714	DUF221	Domain of unknown function DUF221. This family consists of hypothetical transmembrane proteins none of which have any function, the aligned region is at 538 residues at maximum length.	GO:0006811|ion transport;	GO:0009507|chloroplast;GO:0009941|chloroplast envelope;GO:0016021|integral component of membrane;GO:0016020|membrane;GO:0005886|plasma membrane;GO:0009506|plasmodesma;GO:0005774|vacuolar membrane;GO:0005773|vacuole;	.	.	.
lnc_973	D04:12691835-12695131:+	evm.TU.Gh_D02G2021	0.986703	-87.1	chrD02:64494542-64495692:-	evm.TU.Gh_D02G2021	gi|823160594|ref|XP_012480143.1|	1097	1e-148	PREDICTED: transcription factor bHLH84 [Gossypium raimondii]	gi|590687322|ref|XM_007042570.1|	207	3e-103	Theobroma cacao Basic helix-loop-helix DNA-binding superfamily protein, putative (TCM_007220) mRNA, complete cds	Q7XHI9	167	8e-48	Transcription factor bHLH84	.	.	.	.	pfam00010	HLH	Helix-loop-helix DNA-binding domain.	GO:0006355|regulation of transcription, DNA-templated;GO:0006351|transcription, DNA-templated;	GO:0005634|nucleus;	GO:0003677|DNA binding;	.	.
lnc_973	D04:12691835-12695131:+	evm.TU.Gh_A10G0483	0.956982	-87.1	chrA10:5148121-5149126:-	evm.TU.Gh_A10G0483	gi|823154163|ref|XP_012476945.1|	683	4e-89	PREDICTED: transcription factor BTF3 homolog 4-like [Gossypium raimondii]	gi|590634646|ref|XM_007028370.1|	302	3e-156	Theobroma cacao Basic transcription factor 3 (TCM_024222) mRNA, complete cds	Q6PC91	154	7e-46	Transcription factor BTF3 homolog 4	.	.	.	.	pfam01849	NAC	NAC domain.	.	.	.	K01527	EGD1, BTF3; nascent polypeptide-associated complex subunit beta
lnc_973	D04:12691835-12695131:+	evm.TU.Gh_D10G0300	0.975677	-87.1	chrD10:2557036-2558358:-	evm.TU.Gh_D10G0300	gi|823248577|ref|XP_012456957.1|	1837	0	PREDICTED: protein SRG1-like [Gossypium raimondii]	gi|41688338|dbj|AP006653.1|	32	7e-06	Lotus japonicus genomic DNA, chromosome 2, clone: LjT05M24, TM0338, complete sequence	Q39224	384	4e-130	Protein SRG1	PA4191	111	7e-27	COG3491	pfam03171	2OG-FeII_Oxy	2OG-Fe(II) oxygenase superfamily. This family contains members of the 2-oxoglutarate (2OG) and Fe(II)-dependent oxygenase superfamily. This family includes the C-terminal of prolyl 4-hydroxylase alpha subunit. The holoenzyme has the activity EC:1.14.11.2 catalyzing the reaction: Procollagen L-proline + 2-oxoglutarate + O2 <=> procollagen trans- 4-hydroxy-L-proline + succinate + CO2. The full enzy…	GO:0010260|organ senescence;	.	GO:0046872|metal ion binding;GO:0016682|oxidoreductase activity, acting on diphenols and related substances as donors, oxygen as acceptor;GO:0016706|oxidoreductase activity, acting on paired donors, with incorporation or reduction of molecular oxygen, 2-oxoglutarate as one donor, and incorporation of one atom each of oxygen into both donors;	.	.
lnc_973	D04:12691835-12695131:+	evm.TU.Gh_A13G0700	0.956992	-87.1	chrA13:22880178-22882036:-	evm.TU.Gh_A13G0700	gi|728814991|gb|KHG01697.1|	919	2e-124	hypothetical protein F383_22922 [Gossypium arboreum]	gi|590699578|ref|XM_007045900.1|	369	0	Theobroma cacao Uncharacterized protein (TCM_011610) mRNA, complete cds	.	.	.	.	.	.	.	.	pfam04398	DUF538	Protein of unknown function, DUF538. This family consists of several plant proteins of unknown function.	.	.	.	.	.
lnc_973	D04:12691835-12695131:+	evm.TU.Gh_Sca014297G01	0.949775	-87.1	chrscaffold14297:833-1534:-	evm.TU.Gh_Sca014297G01	gi|823167936|ref|XP_012483822.1|	245	4e-24	PREDICTED: tRNA (adenine(58)-N(1))-methyltransferase catalytic subunit TRMT61A [Gossypium raimondii]	.	.	.	.	.	.	.	.	.	.	.	.	pfam08704	GCD14	tRNA methyltransferase complex GCD14 subunit. GCD14 is a subunit of the tRNA methyltransferase complex and is required for 1-methyladenosine modification and maturation of initiator methionyl-tRNA.	.	.	.	.	.
lnc_973	D04:12691835-12695131:+	evm.TU.Gh_A13G0709	0.993344	-87.1	chrA13:23159313-23161269:-	evm.TU.Gh_A13G0709	gi|823263422|ref|XP_012464475.1|	1435	0	PREDICTED: FYN-binding protein-like isoform X1 [Gossypium raimondii]	gi|590699445|ref|XM_007045868.1|	128	3e-59	Theobroma cacao Remorin family protein (TCM_011588) mRNA, complete cds	.	.	.	.	.	.	.	.	pfam03763	Remorin_C	Remorin, C-terminal region. Remorins are plant-specific plasma membrane-associated proteins. In tobacco remorin co-purifies with lipid rafts. Most remorins have a variable, proline-rich C-half and a more conserved N-half that is predicted to form coiled coils. Consistent with this, circular dichroism studies have demonstrated that much of the protein is alpha-helical. Remorins exist in plasma mem…	.	.	.	.	.
lnc_973	D04:12691835-12695131:+	evm.TU.Gh_D07G0746	0.96995	-87.1	chrD07:9053792-9055501:-	evm.TU.Gh_D07G0746	gi|671776082|gb|AIJ00005.1|	2253	0	phytoene synthase [Gossypium hirsutum]	gi|590648581|ref|XM_007032134.1|	555	0	Theobroma cacao Phytoene synthase 1 (TCM_017615) mRNA, complete cds	P49293	600	0	Phytoene synthase, chloroplastic	slr1255	350	5e-117	COG1562	pfam00494	SQS_PSY	Squalene/phytoene synthase.	GO:0016117|carotenoid biosynthetic process;	GO:0009507|chloroplast;	GO:0016767|geranylgeranyl-diphosphate geranylgeranyltransferase activity;	.	.
lnc_973	D04:12691835-12695131:+	evm.TU.Gh_D01G1650	0.9398	-87.1	chrD01:52129266-52130822:-	evm.TU.Gh_D01G1650	gi|823135664|ref|XP_012467590.1|	792	1e-105	PREDICTED: mavicyanin-like isoform X3 [Gossypium raimondii]	gi|221185998|gb|FJ590955.1|	482	0	Gossypium hirsutum blue copper-like protein (BCP3) mRNA, complete cds	P80728	85.1	5e-20	Mavicyanin	.	.	.	.	pfam02298	Cu_bind_like	Plastocyanin-like domain. This family represents a domain found in flowering plants related to the copper binding protein plastocyanin. Some members of this family may not bind copper due to the lack of key residues.	GO:0055114|oxidation-reduction process;	.	GO:0009055|electron carrier activity;GO:0046872|metal ion binding;	.	.
lnc_973	D04:12691835-12695131:+	evm.TU.Gh_D02G0778	0.901992	-87.1	chrD02:12385768-12399219:-	evm.TU.Gh_D02G0778	gi|763760297|gb|KJB27551.1|	11145	0	hypothetical protein B456_005G087500 [Gossypium raimondii]	gi|590599588|ref|XM_007019161.1|	1773	0	Theobroma cacao Histone methyltransferases(H3-K4 specific),histone methyltransferases(H3-K36 specific), putative isoform 1 (TCM_035213) mRNA, complete cds	Q2LAE1	67.4	2e-09	Histone-lysine N-methyltransferase ASHH2	SPAC29B12.02c	195	5e-50	COG2940	pfam00856	SET	SET domain. SET domains are protein lysine methyltransferase enzymes. SET domains appear to be protein-protein interaction domains. It has been demonstrated that SET domains mediate interactions with a family of proteins that display similarity with dual-specificity phosphatases (dsPTPases). A subset of SET domains have been called PR domains. These domains are divergent in sequence from other SE…	GO:0048653|anther development;GO:0016116|carotenoid metabolic process;GO:0009553|embryo sac development;GO:0010452|histone H3-K36 methylation;GO:0051568|histone H3-K4 methylation;GO:0009910|negative regulation of flower development;GO:0048481|ovule development;GO:0009555|pollen development;GO:0031062|positive regulation of histone methylation;GO:0040029|regulation of gene expression, epigenetic;G…	GO:0000775|chromosome, centromeric region;GO:0005634|nucleus;	GO:0042800|histone methyltransferase activity (H3-K4 specific);GO:0018024|histone-lysine N-methyltransferase activity;GO:0008270|zinc ion binding;	.	.
lnc_973	D04:12691835-12695131:+	evm.TU.Gh_D02G0775	0.921923	-87.1	chrD02:12345254-12345844:-	evm.TU.Gh_D02G0775	gi|823162489|ref|XP_012481189.1|	828	4e-110	PREDICTED: probable calcium-binding protein CML44 [Gossypium raimondii]	gi|590599642|ref|XM_007019176.1|	173	2e-84	Theobroma cacao Calcium-binding EF-hand family protein (TCM_035222) mRNA, complete cds	Q9LPK5	130	2e-36	Probable calcium-binding protein CML44	SPAC3A12.14	52.4	3e-08	COG5126	pfam13499	EF-hand_7	EF-hand domain pair.	.	.	GO:0005509|calcium ion binding;	K13448	CML; calcium-binding protein CML
lnc_973	D04:12691835-12695131:+	evm.TU.Gh_D02G0771	0.911623	-87.1	chrD02:12174115-12176507:-	evm.TU.Gh_D02G0771	gi|823165165|ref|XP_012482520.1|	3717	0	PREDICTED: putative wall-associated receptor kinase-like 16 [Gossypium raimondii]	gi|590599715|ref|XM_007019198.1|	881	0	Theobroma cacao Wall-associated kinase 2, putative (TCM_035261) mRNA, complete cds	Q9LMP1	559	0	Wall-associated receptor kinase 2	YAR019c	92.4	2e-18	COG0515	pfam07714	Pkinase_Tyr	Protein tyrosine kinase.	GO:0009992|cellular water homeostasis;GO:0009755|hormone-mediated signaling pathway;GO:0009311|oligosaccharide metabolic process;GO:0046777|protein autophosphorylation;GO:0009751|response to salicylic acid;GO:0007178|transmembrane receptor protein serine/threonine kinase signaling pathway;GO:0009826|unidimensional cell growth;	GO:0005623|cell;GO:0016021|integral component of membrane;GO:0009506|plasmodesma;	GO:0005524|ATP binding;GO:0005509|calcium ion binding;GO:0001653|peptide receptor activity;GO:0030247|polysaccharide binding;GO:0004675|transmembrane receptor protein serine/threonine kinase activity;GO:0031625|ubiquitin protein ligase binding;	.	.
lnc_973	D04:12691835-12695131:+	evm.TU.Gh_D02G0770	0.950164	-87.1	chrD02:12028606-12144047:+	evm.TU.Gh_D02G0770	gi|255558508|ref|XP_002520279.1|	3792	0	ATP binding protein, putative [Ricinus communis]	gi|590599738|ref|XM_007019204.1|	704	0	Theobroma cacao Wall-associated kinase 2, putative (TCM_035277) mRNA, complete cds	Q9LMP1	136	8e-33	Wall-associated receptor kinase 2	BH2504_1	101	1e-21	COG0515	pfam00069	Pkinase	Protein kinase domain.	GO:0009992|cellular water homeostasis;GO:0009755|hormone-mediated signaling pathway;GO:0009311|oligosaccharide metabolic process;GO:0046777|protein autophosphorylation;GO:0009751|response to salicylic acid;GO:0007178|transmembrane receptor protein serine/threonine kinase signaling pathway;GO:0009826|unidimensional cell growth;	GO:0005623|cell;GO:0016021|integral component of membrane;GO:0009506|plasmodesma;	GO:0005524|ATP binding;GO:0005509|calcium ion binding;GO:0001653|peptide receptor activity;GO:0030247|polysaccharide binding;GO:0004675|transmembrane receptor protein serine/threonine kinase activity;GO:0031625|ubiquitin protein ligase binding;	.	.
lnc_973	D04:12691835-12695131:+	evm.TU.Gh_D03G1077	0.964747	-87.1	chrD03:35933578-35948063:+	evm.TU.Gh_D03G1077	gi|823142612|ref|XP_012471105.1|	2000	0	PREDICTED: RNA pseudouridine synthase 7 isoform X2 [Gossypium raimondii]	gi|590670502|ref|XM_007038012.1|	799	0	Theobroma cacao Pseudouridine synthase family protein isoform 2 (TCM_014705) mRNA, complete cds	Q0E0Y3	533	0	RNA pseudouridine synthase 7	SPAC18B11.02c	229	9e-70	COG0564	pfam00849	PseudoU_synth_2	RNA pseudouridylate synthase. Members of this family are involved in modifying bases in RNA molecules. They carry out the conversion of uracil bases to pseudouridine. This family includes RluD, a pseudouridylate synthase that converts specific uracils to pseudouridine in 23S rRNA. RluA from Escherichia coli converts bases in both rRNA and tRNA.	GO:0001522|pseudouridine synthesis;	.	GO:0009982|pseudouridine synthase activity;GO:0003723|RNA binding;	.	.
lnc_973	D04:12691835-12695131:+	evm.TU.Gh_D03G1074	0.981678	-87.1	chrD03:35923305-35925284:+	evm.TU.Gh_D03G1074	gi|823142602|ref|XP_012471099.1|	1874	0	PREDICTED: omega-hydroxypalmitate O-feruloyl transferase-like [Gossypium raimondii]	gi|590670444|ref|XM_007037996.1|	331	5e-172	Theobroma cacao HXXXD-type acyl-transferase family protein isoform 2 (TCM_014694) mRNA, complete cds	Q94CD1	454	8e-156	Omega-hydroxypalmitate O-feruloyl transferase	.	.	.	.	pfam02458	Transferase	Transferase family. This family includes a number of transferase enzymes. These include anthranilate N-hydroxycinnamoyl/benzoyltransferase that catalyses the first committed reaction of phytoalexin biosynthesis. Deacetylvindoline 4-O-acetyltransferase EC:2.3.1.107 catalyses the last step in vindoline biosynthesis is also a member of this family. The motif HXXXD is probably part of the active site…	GO:0052325|cell wall pectin biosynthetic process;GO:0010345|suberin biosynthetic process;	.	GO:0050734|hydroxycinnamoyltransferase activity;	K15400	HHT1; omega-hydroxypalmitate O-feruloyl transferase [EC:2.3.1.188]
lnc_973	D04:12691835-12695131:+	evm.TU.Gh_D03G1073	0.966316	-87.1	chrD03:35886433-35888708:-	evm.TU.Gh_D03G1073	gi|823142600|ref|XP_012471098.1|	1050	9e-142	PREDICTED: 60S ribosomal protein L7a-like [Gossypium raimondii]	gi|590670424|ref|XM_007037990.1|	527	0	Theobroma cacao Ribosomal protein L7Ae/L30e/S12e/Gadd45 family protein (TCM_014692) mRNA, complete cds	P35685	377	1e-130	60S ribosomal protein L7a	SPBC29A3.04	244	8e-79	COG1358	pfam01248	Ribosomal_L7Ae	Ribosomal protein L7Ae/L30e/S12e/Gadd45 family. This family includes: Ribosomal L7A from metazoa, Ribosomal L8-A and L8-B from fungi, 30S ribosomal protein HS6 from archaebacteria, 40S ribosomal protein S12 from eukaryotes, Ribosomal protein L30 from eukaryotes and archaebacteria. Gadd45 and MyD118.	GO:0042254|ribosome biogenesis;	GO:0005840|ribosome;	.	K02936	RP-L7Ae, RPL7A; large subunit ribosomal protein L7Ae
lnc_973	D04:12691835-12695131:+	evm.TU.Gh_D03G1071	0.908421	-87.1	chrD03:35863678-35863917:+	evm.TU.Gh_D03G1071	gi|763752393|gb|KJB19781.1|	271	2e-29	hypothetical protein B456_003G118600 [Gossypium raimondii]	.	.	.	.	.	.	.	.	.	.	.	.	pfam05553	DUF761	Cotton fibre expressed protein. This family consists of several plant proteins of unknown function. Three of the sequences (from Gossypium hirsutum) in this family are described as cotton fibre expressed proteins. The remaining sequences, found in Arabidopsis thaliana, are uncharacterized.	.	.	.	.	.
lnc_973	D04:12691835-12695131:+	evm.TU.Gh_A05G1190	0.945305	-87.1	chrA05:12012902-12014057:+	evm.TU.Gh_A05G1190	gi|823230593|ref|XP_012448020.1|	1408	0	PREDICTED: probable E3 ubiquitin-protein ligase RNF217 [Gossypium raimondii]	gi|590621525|ref|XM_007024743.1|	417	0	Theobroma cacao RING/U-box superfamily protein, putative (TCM_029274) mRNA, complete cds	P50876	81.3	1e-16	E3 ubiquitin-protein ligase RNF144A	.	.	.	.	pfam01485	IBR	IBR domain. The IBR (In Between Ring fingers) domain is often found to occur between pairs of ring fingers (pfam00097). This domain has also been called the C6HC domain and DRIL (for double RING finger linked) domain. Proteins that contain two Ring fingers and an IBR domain (these proteins are also termed RBR family proteins) are thought to exist in all eukaryotic organisms. RBR family members pl…	.	GO:0030659|cytoplasmic vesicle membrane;GO:0005794|Golgi apparatus;GO:0016021|integral component of membrane;GO:0005886|plasma membrane;	GO:0016874|ligase activity;GO:0004842|ubiquitin-protein transferase activity;GO:0008270|zinc ion binding;	K11975	RNF144; E3 ubiquitin-protein ligase RNF144 [EC:6.3.2.19]
lnc_973	D04:12691835-12695131:+	evm.TU.Gh_D03G1078	0.922542	-87.1	chrD03:35954015-35955277:-	evm.TU.Gh_D03G1078	gi|763752413|gb|KJB19801.1|	1426	0	hypothetical protein B456_003G119400 [Gossypium raimondii]	gi|590670510|ref|XM_007038014.1|	249	1e-126	Theobroma cacao Nodulin MtN3 family protein, putative isoform 2 (TCM_014707) mRNA, complete cds	Q9LUE3	282	4e-92	Bidirectional sugar transporter SWEET10	.	.	.	.	pfam03083	MtN3_slv	Sugar efflux transporter for intercellular exchange. This family includes proteins such as drosophila saliva, MtN3 involved in root nodule development and a protein involved in activation and expression of recombination activation genes (RAGs). Although the molecular function of these proteins is unknown, they are almost certainly transmembrane proteins. This family contains a region of two trans…	GO:0034219|carbohydrate transmembrane transport;GO:0015770|sucrose transport;	GO:0005887|integral component of plasma membrane;	GO:0008515|sucrose transmembrane transporter activity;GO:0051119|sugar transmembrane transporter activity;	K15382	SLC50A, SWEET; solute carrier family 50 (sugar transporter)
lnc_973	D04:12691835-12695131:+	evm.TU.Gh_A05G1192	0.986655	-87.1	chrA05:12019112-12020185:-	evm.TU.Gh_A05G1192	gi|823223215|ref|XP_012444340.1|	1573	0	PREDICTED: uncharacterized protein LOC105768745 [Gossypium raimondii]	.	.	.	.	.	.	.	.	.	.	.	.	pfam02116	STE2	Fungal pheromone mating factor STE2 GPCR.	.	.	.	.	.
lnc_973	D04:12691835-12695131:+	evm.TU.Gh_A05G1193	0.907517	-87.1	chrA05:12022397-12022739:-	evm.TU.Gh_A05G1193	.	.	.	.	.	.	.	.	.	.	.	.	.	.	.	.	pfam06728	PIG-U	GPI transamidase subunit PIG-U. Many eukaryotic proteins are anchored to the cell surface via glycosylphosphatidylinositol (GPI), which is posttranslationally attached to the carboxyl-terminus by GPI transamidase. The mammalian GPI transamidase is a complex of at least four subunits, GPI8, GAA1, PIG-S, and PIG-T. PIG-U is thought to represent a fifth subunit in this complex and may be involved in…	.	.	.	.	.
lnc_973	D04:12691835-12695131:+	evm.TU.Gh_D01G1203	0.943271	-87.1	chrD01:28255586-28256941:+	evm.TU.Gh_D01G1203	gi|763746860|gb|KJB14299.1|	683	3e-90	hypothetical protein B456_002G154500 [Gossypium raimondii]	gi|590681955|ref|XM_007041156.1|	199	4e-99	Theobroma cacao R-protein L3 B isoform 2 (TCM_006163) mRNA, partial cds	P22738	165	3e-48	60S ribosomal protein L3-2	SPAPB8E5.06c	140	1e-39	COG0087	pfam00297	Ribosomal_L3	Ribosomal protein L3.	GO:0006412|translation;	GO:0022625|cytosolic large ribosomal subunit;GO:0016020|membrane;	GO:0003735|structural constituent of ribosome;	K02925	RP-L3e, RPL3; large subunit ribosomal protein L3e
lnc_973	D04:12691835-12695131:+	evm.TU.Gh_D01G1202	0.931406	-87.1	chrD01:28249162-28249359:-	evm.TU.Gh_D01G1202	gi|728827743|gb|KHG07331.1|	260	8e-28	40S ribosomal S28 [Gossypium arboreum]	.	.	.	.	P46302	94.7	2e-25	40S ribosomal protein S28	SPCC285.15c	72	4e-17	COG2053	pfam01200	Ribosomal_S28e	Ribosomal protein S28e.	GO:0006412|translation;	GO:0005840|ribosome;	GO:0003735|structural constituent of ribosome;	K02979	RP-S28e, RPS28; small subunit ribosomal protein S28e
lnc_973	D04:12691835-12695131:+	evm.TU.Gh_D06G1471	0.981274	-87.1	chrD06:48769697-48771057:+	evm.TU.Gh_D06G1471	gi|823239059|ref|XP_012452189.1|	1448	0	PREDICTED: protein NRT1/ PTR FAMILY 4.5-like [Gossypium raimondii]	gi|590623210|ref|XM_007025200.1|	179	1e-87	Theobroma cacao Major facilitator superfamily protein (TCM_029602) mRNA, complete cds	Q93VV5	187	1e-52	Protein NRT1/ PTR FAMILY 4.3	ECU11g1050	52.4	7e-07	COG3104	pfam00854	PTR2	POT family. The POT (proton-dependent oligopeptide transport) family all appear to be proton dependent transporters.	GO:0006857|oligopeptide transport;GO:0009624|response to nematode;	GO:0016021|integral component of membrane;GO:0005886|plasma membrane;	GO:0005215|transporter activity;	.	.
lnc_973	D04:12691835-12695131:+	evm.TU.Gh_D06G1470	0.995906	-87.1	chrD06:48586551-48598357:-	evm.TU.Gh_D06G1470	gi|823239532|ref|XP_012452421.1|	4641	0	PREDICTED: probable LRR receptor-like serine/threonine-protein kinase At1g53430 isoform X1 [Gossypium raimondii]	gi|590623222|ref|XM_007025203.1|	932	0	Theobroma cacao Leucine-rich repeat transmembrane protein kinase, putative (TCM_029605) mRNA, complete cds	C0LGG8	80.9	4e-14	Probable LRR receptor-like serine/threonine-protein kinase At1g53430	.	.	.	.	pfam00069	Pkinase	Protein kinase domain.	.	GO:0016021|integral component of membrane;GO:0005886|plasma membrane;	GO:0005524|ATP binding;GO:0004674|protein serine/threonine kinase activity;	.	.
lnc_973	D04:12691835-12695131:+	evm.TU.Gh_D06G1473	0.966993	-87.1	chrD06:48772269-48774587:+	evm.TU.Gh_D06G1473	gi|763799937|gb|KJB66892.1|	1354	0	hypothetical protein B456_010G163400 [Gossypium raimondii]	gi|590623206|ref|XM_007025199.1|	246	5e-125	Theobroma cacao RNA ligase/cyclic nucleotide phosphodiesterase family protein (TCM_029601) mRNA, complete cds	.	.	.	.	.	.	.	.	pfam06884	DUF1264	Protein of unknown function (DUF1264). This family contains a number of bacterial and eukaryotic proteins of unknown function that are approximately 200 residues long. Some family members are annotated as putative lipoproteins.	.	.	.	.	.
lnc_973	D04:12691835-12695131:+	evm.TU.Gh_D06G1472	0.971502	-87.1	chrD06:48771174-48771815:+	evm.TU.Gh_D06G1472	gi|823239059|ref|XP_012452189.1|	913	2e-117	PREDICTED: protein NRT1/ PTR FAMILY 4.5-like [Gossypium raimondii]	gi|590623210|ref|XM_007025200.1|	324	2e-168	Theobroma cacao Major facilitator superfamily protein (TCM_029602) mRNA, complete cds	Q8H157	168	3e-47	Protein NRT1/ PTR FAMILY 4.6	.	.	.	.	pfam00854	PTR2	POT family. The POT (proton-dependent oligopeptide transport) family all appear to be proton dependent transporters.	GO:0080168|abscisic acid transport;GO:0042128|nitrate assimilation;GO:0010119|regulation of stomatal movement;GO:0009624|response to nematode;	GO:0016021|integral component of membrane;GO:0005886|plasma membrane;	GO:0090440|abscisic acid transporter activity;GO:0015293|symporter activity;	.	.
lnc_973	D04:12691835-12695131:+	evm.TU.Gh_D11G3050	0.926398	-87.1	chrD11:62406831-62408323:+	evm.TU.Gh_D11G3050	gi|823199132|ref|XP_012434813.1|	2188	0	PREDICTED: uncharacterized protein LOC105761521 [Gossypium raimondii]	gi|590640082|ref|XM_007029795.1|	881	0	Theobroma cacao Nuclear factor 1 A-type isoform 2 (TCM_025730) mRNA, complete cds	.	.	.	.	.	.	.	.	pfam06219	DUF1005	Protein of unknown function (DUF1005). Family of plant proteins with undetermined function.	.	.	.	.	.
lnc_973	D04:12691835-12695131:+	evm.TU.Gh_A03G1611	0.926748	-87.1	chrA03:97277336-97278154:+	evm.TU.Gh_A03G1611	gi|326632804|gb|ADZ99348.1|	1148	3e-156	C2H2 zinc finger protein [Gossypium hirsutum]	gi|326632803|gb|HM002632.1|	819	0	Gossypium hirsutum C2H2 zinc finger protein mRNA, complete cds	Q96289	153	2e-43	Zinc finger protein ZAT10	.	.	.	.	pfam13912	zf-C2H2_6	C2H2-type zinc finger.	GO:0035264|multicellular organism growth;GO:0045892|negative regulation of transcription, DNA-templated;GO:0010117|photoprotection;GO:0015979|photosynthesis;GO:0009737|response to abscisic acid;GO:0010200|response to chitin;GO:0009409|response to cold;GO:0009644|response to high light intensity;GO:0006979|response to oxidative stress;GO:0009651|response to salt stress;GO:0009414|response to water…	GO:0005634|nucleus;	GO:0046872|metal ion binding;GO:0043565|sequence-specific DNA binding;GO:0003700|transcription factor activity, sequence-specific DNA binding;	.	.
lnc_973	D04:12691835-12695131:+	evm.TU.Gh_A03G1612	0.962499	-87.1	chrA03:97290464-97293447:+	evm.TU.Gh_A03G1612	gi|763765013|gb|KJB32267.1|	3269	0	hypothetical protein B456_005G232400 [Gossypium raimondii]	gi|590687288|ref|XM_007042560.1|	1075	0	Theobroma cacao Phototropic-responsive NPH3 family protein isoform 2 (TCM_007212) mRNA, complete cds	O80970	738	0	BTB/POZ domain-containing protein NPY2	.	.	.	.	pfam03000	NPH3	NPH3 family. Phototropism of Arabidopsis thaliana seedlings in response to a blue light source is initiated by nonphototropic hypocotyl 1 (NPH1), a light-activated serine-threonine protein kinase. Mutations in NPH3 disrupt early signaling occurring downstream of the NPH1 photoreceptor. The NPH3 gene encodes a NPH1-interacting protein. NPH3 is a member of a large protein family, apparently specifi…	GO:0009958|positive gravitropism;GO:0016567|protein ubiquitination;	GO:0071944|cell periphery;	.	.	.
lnc_973	D04:12691835-12695131:+	evm.TU.Gh_A03G1618	0.997985	-87.1	chrA03:97348449-97350461:+	evm.TU.Gh_A03G1618	gi|728828880|gb|KHG08323.1|	2024	0	hypothetical protein F383_14596 [Gossypium arboreum]	gi|590687178|ref|XM_007042528.1|	652	0	Theobroma cacao Phosphatase 2C family protein (TCM_007186) mRNA, complete cds	O81760	590	0	Probable protein phosphatase 2C 63	SPCC1223.11	91.7	1e-19	COG0631	pfam00481	PP2C	Protein phosphatase 2C. Protein phosphatase 2C is a Mn++ or Mg++ dependent protein serine/threonine phosphatase.	GO:0006470|protein dephosphorylation;	.	GO:0046872|metal ion binding;GO:0004722|protein serine/threonine phosphatase activity;	.	.
lnc_973	D04:12691835-12695131:+	evm.TU.Gh_D12G2732	0.900536	-87.1	chrscaffold4584_D12:14808-18276:-	evm.TU.Gh_D12G2732	gi|823214064|ref|XP_012439780.1|	2460	0	PREDICTED: uncharacterized protein LOC105765310 [Gossypium raimondii]	gi|590679302|ref|XM_007040480.1|	1119	0	Theobroma cacao Pentatricopeptide repeat (PPR) superfamily protein isoform 2 (TCM_016476) mRNA, complete cds	.	.	.	.	.	.	.	.	pfam13041	PPR_2	PPR repeat family. This repeat has no known function. It is about 35 amino acids long and is found in up to 18 copies in some proteins. The family appears to be greatly expanded in plants and fungi. The repeat has been called PPR.	.	.	.	.	.
lnc_973	D04:12691835-12695131:+	evm.TU.Gh_A11G0250	0.999096	-87.1	chrA11:2329464-2330996:+	evm.TU.Gh_A11G0250	gi|823183296|ref|XP_012488799.1|	2537	0	PREDICTED: phospholipase A1-Ibeta2, chloroplastic-like [Gossypium raimondii]	gi|590676392|ref|XM_007039661.1|	540	0	Theobroma cacao Alpha/beta-Hydrolases superfamily protein (TCM_015889) mRNA, complete cds	O23522	565	0	Phospholipase A1-Ibeta2, chloroplastic	VC1418	57	1e-07	COG3675	pfam01764	Lipase_3	Lipase (class 3).	GO:0016042|lipid catabolic process;	GO:0009507|chloroplast;	GO:0047714|galactolipase activity;GO:0008970|phosphatidylcholine 1-acylhydrolase activity;GO:0004806|triglyceride lipase activity;	.	.
lnc_973	D04:12691835-12695131:+	evm.TU.Gh_A11G0253	0.976617	-87.1	chrA11:2366782-2368281:+	evm.TU.Gh_A11G0253	gi|823183326|ref|XP_012488810.1|	1084	3e-147	PREDICTED: bax inhibitor 1-like [Gossypium raimondii]	gi|590676322|ref|XM_007039641.1|	490	0	Theobroma cacao BAX inhibitor 1 (TCM_015874) mRNA, complete cds	Q9LD45	341	8e-117	Bax inhibitor 1	.	.	.	.	pfam01027	Bax1-I	Inhibitor of apoptosis-promoting Bax1. Programmed cell-death involves a set of Bcl-2 family proteins, some of which inhibit apoptosis (Bcl-2 and Bcl-XL) and some of which promote it (Bax and Bak). Human Bax inhibitor, BI-1, is an evolutionarily conserved integral membrane protein containing multiple membrane-spanning segments predominantly localized to intracellular membranes. It has 6-7 membrane…	GO:0006983|ER overload response;GO:0043066|negative regulation of apoptotic process;GO:0043069|negative regulation of programmed cell death;GO:0009414|response to water deprivation;GO:0000038|very long-chain fatty acid metabolic process;	GO:0005737|cytoplasm;GO:0005783|endoplasmic reticulum;GO:0005789|endoplasmic reticulum membrane;GO:0016021|integral component of membrane;GO:0005635|nuclear envelope;	.	.	.
lnc_973	D04:12691835-12695131:+	evm.TU.Gh_A11G0254	0.947996	-87.1	chrA11:2368775-2370323:-	evm.TU.Gh_A11G0254	gi|728831645|gb|KHG11088.1|	2009	0	hypothetical protein F383_12250 [Gossypium arboreum]	.	.	.	.	.	.	.	.	.	.	.	.	pfam15440	THRAP3_BCLAF1	THRAP3/BCLAF1 family. This family includes thyroid hormone receptor-associated protein 3 (THRAP3), which is a spliceosome component and a subunit of the TRAP complex which plays a role in pre-mRNA splicing and in mRNA decay. It also includes the transcriptional repressor Bcl-2-associated transcription factor 1 (BCLAF1).	.	.	.	.	.
lnc_973	D04:12691835-12695131:+	evm.TU.Gh_D09G1436	0.973465	-87.1	chrD09:41993333-41994949:-	evm.TU.Gh_D09G1436	gi|823175195|ref|XP_012486029.1|	2863	0	PREDICTED: galactose oxidase-like [Gossypium raimondii]	gi|337730157|gb|JN127763.1|	958	0	Theobroma cacao clone TCC_BB027J18, complete sequence	P0CS93	87.4	9e-17	Galactose oxidase	.	.	.	.	pfam07250	Glyoxal_oxid_N	Glyoxal oxidase N-terminus. This family represents the N-terminus (approximately 300 residues) of a number of plant and fungal glyoxal oxidase enzymes. Glyoxal oxidase catalyses the oxidation of aldehydes to carboxylic acids, coupled with reduction of dioxygen to hydrogen peroxide. It is an essential component of the extracellular lignin degradation pathways of the wood-rot fungus Phanerochaete c…	.	GO:0005576|extracellular region;	GO:0045480|galactose oxidase activity;GO:0046872|metal ion binding;	.	.
lnc_973	D04:12691835-12695131:+	evm.TU.Gh_D09G1430	0.916793	-87.1	chrD09:41887508-41889760:-	evm.TU.Gh_D09G1430	gi|823175181|ref|XP_012486025.1|	3407	0	PREDICTED: pentatricopeptide repeat-containing protein At3g09650, chloroplastic [Gossypium raimondii]	gi|590630340|ref|XM_007027183.1|	1312	0	Theobroma cacao Tetratricopeptide repeat (TPR)-like superfamily protein (TCM_022085) mRNA, complete cds	Q9SF38	998	0	Pentatricopeptide repeat-containing protein At3g09650, chloroplastic	.	.	.	.	pfam13041	PPR_2	PPR repeat family. This repeat has no known function. It is about 35 amino acids long and is found in up to 18 copies in some proteins. The family appears to be greatly expanded in plants and fungi. The repeat has been called PPR.	GO:0006397|mRNA processing;	GO:0009570|chloroplast stroma;	GO:0003729|mRNA binding;GO:0000166|nucleotide binding;	.	.
lnc_973	D04:12691835-12695131:+	evm.TU.Gh_D09G1431	0.976383	-87.1	chrD09:41890925-41897681:-	evm.TU.Gh_D09G1431	gi|823175178|ref|XP_012486024.1|	4791	0	PREDICTED: probable LRR receptor-like serine/threonine-protein kinase At1g67720 [Gossypium raimondii]	gi|590630301|ref|XM_007027172.1|	1810	0	Theobroma cacao Leucine-rich repeat protein kinase family protein isoform 3 (TCM_022082) mRNA, complete cds	C0LGI2	873	0	Probable LRR receptor-like serine/threonine-protein kinase At1g67720	Cgl2127_1	105	4e-23	COG0515	pfam12819	Malectin_like	Carbohydrate-binding protein of the ER. Malectin is a membrane-anchored protein of the endoplasmic reticulum that recognizes and binds Glc2-N-glycan. The domain is found on a number of plant receptor kinases.	.	GO:0016021|integral component of membrane;	GO:0005524|ATP binding;GO:0004674|protein serine/threonine kinase activity;	.	.
lnc_973	D04:12691835-12695131:+	evm.TU.Gh_D09G1432	0.997028	-87.1	chrD09:41949778-41950107:-	evm.TU.Gh_D09G1432	gi|763769442|gb|KJB36657.1|	339	1e-39	hypothetical protein B456_006G169100 [Gossypium raimondii]	gi|337730157|gb|JN127763.1|	99	8e-44	Theobroma cacao clone TCC_BB027J18, complete sequence	.	.	.	.	.	.	.	.	pfam13547	GTA_TIM	GTA TIM-barrel-like domain. This domain is found in the gene transfer agent protein. An unusual system of genetic exchange exists in the purple nonsulfur bacterium Rhodobacter capsulatus. DNA transmission is mediated by a small bacteriophage-like particle called the gene transfer agent (GTA) that transfers random 4.5-kb segments of the producing cell's genome to recipient cells, where allelic rep…	.	.	.	.	.
lnc_973	D04:12691835-12695131:+	evm.TU.Gh_D11G3052	0.990305	-87.1	chrD11:62412015-62413556:+	evm.TU.Gh_D11G3052	gi|823199141|ref|XP_012434816.1|	2401	0	PREDICTED: cytochrome P450 89A2-like [Gossypium raimondii]	gi|590639705|ref|XM_007029686.1|	753	0	Theobroma cacao Cytochrome P450, family 87, subfamily A, polypeptide 6 (TCM_025626) mRNA, complete cds	Q42602	483	1e-164	Cytochrome P450 89A2	AGc2890	79.7	4e-15	COG2124	pfam00067	p450	Cytochrome P450. Cytochrome P450s are haem-thiolate proteins involved in the oxidative degradation of various compounds. They are particularly well known for their role in the degradation of environmental toxins and mutagens. They can be divided into 4 classes, according to the method by which electrons from NAD(P)H are delivered to the catalytic site. Sequence conservation is relatively low with…	GO:0044550|secondary metabolite biosynthetic process;	GO:0016021|integral component of membrane;GO:0016020|membrane;	GO:0020037|heme binding;GO:0005506|iron ion binding;GO:0016709|oxidoreductase activity, acting on paired donors, with incorporation or reduction of molecular oxygen, NAD(P)H as one donor, and incorporation of one atom of oxygen;	.	.
lnc_973	D04:12691835-12695131:+	evm.TU.Gh_D05G0936	0.975577	-87.1	chrD05:7853256-7855145:+	evm.TU.Gh_D05G0936	gi|823230854|ref|XP_012448146.1|	882	5e-118	PREDICTED: uncharacterized protein At3g17950-like isoform X2 [Gossypium raimondii]	gi|147828436|emb|AM485740.2|	34	3e-07	Vitis vinifera contig VV78X040868.14, whole genome shotgun sequence	.	.	.	.	.	.	.	.	pfam05642	Sporozoite_P67	Sporozoite P67 surface antigen. This family consists of several Theileria P67 surface antigens. A stage specific surface antigen of Theileria parva, p67, is the basis for the development of an anti-sporozoite vaccine for the control of East Coast fever (ECF) in cattle. The antigen has been shown to contain five distinct linear peptide sequences recognized by sporozoite-neutralizing murine monoclo…	.	.	.	.	.
lnc_973	D04:12691835-12695131:+	evm.TU.Gh_D05G0937	0.91805	-87.1	chrD05:7857445-7860103:-	evm.TU.Gh_D05G0937	gi|823226025|ref|XP_012445822.1|	2198	0	PREDICTED: putative E3 ubiquitin-protein ligase XBAT31 isoform X1 [Gossypium raimondii]	gi|590589399|ref|XM_007016378.1|	921	0	Theobroma cacao XB3 in (TCM_041855) mRNA, complete cds	Q94B55	668	0	Putative E3 ubiquitin-protein ligase XBAT31	all2748	79.3	4e-15	COG0666	pfam12796	Ank_2	Ankyrin repeats (3 copies).	GO:0016567|protein ubiquitination;	.	GO:0016874|ligase activity;GO:0008270|zinc ion binding;	.	.
lnc_973	D04:12691835-12695131:+	evm.TU.Gh_D05G0932	0.952816	-87.1	chrD05:7830058-7832902:-	evm.TU.Gh_D05G0932	gi|823219343|ref|XP_012442403.1|	3940	0	PREDICTED: protein TRM32-like [Gossypium raimondii]	gi|590587958|ref|XM_007016030.1|	399	0	Theobroma cacao Uncharacterized protein (TCM_041612) mRNA, complete cds	.	.	.	.	.	.	.	.	pfam14309	DUF4378	Domain of unknown function (DUF4378).	.	.	.	.	.
lnc_973	D04:12691835-12695131:+	evm.TU.Gh_D05G0939	0.967225	-87.1	chrD05:7883393-7887660:+	evm.TU.Gh_D05G0939	gi|823225783|ref|XP_012445704.1|	3353	0	PREDICTED: U-box domain-containing protein 13-like isoform X1 [Gossypium raimondii]	gi|590589428|ref|XM_007016386.1|	1441	0	Theobroma cacao Plant U-box 13 isoform 2 (TCM_041859) mRNA, complete cds	Q9SNC6	929	0	U-box domain-containing protein 13	.	.	.	.	pfam04564	U-box	U-box domain. This domain is related to the Ring finger pfam00097 but lacks the zinc binding residues.	GO:0042742|defense response to bacterium;GO:0043066|negative regulation of apoptotic process;GO:0016567|protein ubiquitination;GO:2000028|regulation of photoperiodism, flowering;	GO:0005737|cytoplasm;GO:0005829|cytosol;GO:0005634|nucleus;	GO:0016874|ligase activity;GO:0070696|transmembrane receptor protein serine/threonine kinase binding;GO:0004842|ubiquitin-protein transferase activity;	.	.
lnc_973	D04:12691835-12695131:+	evm.TU.Gh_D13G2226	0.960342	-87.1	chrD13:58387689-58392154:+	evm.TU.Gh_D13G2226	gi|763816586|gb|KJB83438.1|	2543	0	hypothetical protein B456_013G247600 [Gossypium raimondii]	gi|590582814|ref|XM_007014666.1|	1179	0	Theobroma cacao Dead box ATP-dependent RNA helicase, putative isoform 1 (TCM_040183) mRNA, complete cds	Q84W89	806	0	DEAD-box ATP-dependent RNA helicase 37	.	.	.	.	pfam00270	DEAD	DEAD/DEAH box helicase. Members of this family include the DEAD and DEAH box helicases. Helicases are involved in unwinding nucleic acids. The DEAD box helicases are involved in various aspects of RNA metabolizm, including nuclear transcription, pre mRNA splicing, ribosome biogenesis, nucleocytoplasmic transport, translation, RNA decay and organellar gene expression.	.	GO:0005777|peroxisome;	GO:0005524|ATP binding;GO:0004386|helicase activity;GO:0003723|RNA binding;	K11594	DDX3X, bel; ATP-dependent RNA helicase DDX3X [EC:3.6.4.13]
lnc_973	D04:12691835-12695131:+	evm.TU.Gh_A01G1900	0.960069	-87.1	chrA01:98961919-98965749:+	evm.TU.Gh_A01G1900	gi|823137233|ref|XP_012468403.1|	2231	0	PREDICTED: transcription factor EMB1444-like isoform X3 [Gossypium raimondii]	gi|590629244|ref|XM_007026874.1|	132	2e-61	Theobroma cacao Basic helix-loop-helix DNA-binding superfamily protein, putative isoform 8 (TCM_021872) mRNA, complete cds	Q9XIN0	80.1	1e-14	Transcription factor LHW	.	.	.	.	pfam14215	bHLH-MYC_N	bHLH-MYC and R2R3-MYB transcription factors N-terminal. This is the N-terminal region of a family of MYB and MYC transcription factors. The DNA-binding HLH domain is further downstream, pfam00010. Members of the MYB and MYC family regulate the biosynthesis of phenylpropanoids in several plant species (DOI:10.1007/s11295-009-0232-y).	GO:0010078|maintenance of root meristem identity;GO:0045893|positive regulation of transcription, DNA-templated;GO:0006355|regulation of transcription, DNA-templated;GO:0048364|root development;GO:0010479|stele development;GO:0006351|transcription, DNA-templated;	GO:0005634|nucleus;	GO:0003677|DNA binding;GO:0003700|transcription factor activity, sequence-specific DNA binding;	.	.
lnc_973	D04:12691835-12695131:+	evm.TU.Gh_A01G1906	0.92087	-87.1	chrA01:98998925-99005869:+	evm.TU.Gh_A01G1906	gi|823236159|ref|XP_012450727.1|	2225	0	PREDICTED: mediator of RNA polymerase II transcription subunit 8 isoform X1 [Gossypium raimondii]	gi|590617142|ref|XM_007023644.1|	1127	0	Theobroma cacao Mediator subunit 8 isoform 1 (TCM_027824) mRNA, complete cds	Q4V3C1	511	1e-174	Mediator of RNA polymerase II transcription subunit 8	.	.	.	.	pfam09606	Med15	ARC105 or Med15 subunit of Mediator complex non-fungal. The approx. 70 residue Med15 domain of the ARC-Mediator co-activator is a three-helix bundle with marked similarity to the KIX domain. The sterol regulatory element binding protein (SREBP) family of transcription activators use the ARC105 subunit to activate target genes in the regulation of cholesterol and fatty acid homeostasis. In additio…	GO:0050832|defense response to fungus;GO:0009909|regulation of flower development;GO:0006355|regulation of transcription, DNA-templated;GO:0006351|transcription, DNA-templated;	GO:0016592|mediator complex;	.	.	.
lnc_973	D04:12691835-12695131:+	evm.TU.Gh_A01G1909	0.992042	-87.1	chrA01:99030557-99032439:+	evm.TU.Gh_A01G1909	gi|728833518|gb|KHG12961.1|	1574	0	putative C24B11.05 [Gossypium arboreum]	gi|590629443|ref|XM_007026929.1|	498	0	Theobroma cacao Haloacid dehalogenase-like hydrolase (HAD) superfamily protein (TCM_021914) mRNA, complete cds	Q09893	80.9	9e-17	Uncharacterized protein C24B11.05	CC0282	89	4e-20	COG1011	pfam13419	HAD_2	Haloacid dehalogenase-like hydrolase.	GO:0016311|dephosphorylation;GO:0006206|pyrimidine nucleobase metabolic process;	GO:0005737|cytoplasm;GO:0005829|cytosol;GO:0005634|nucleus;	GO:0008252|nucleotidase activity;GO:0047405|pyrimidine-5'-nucleotide nucleosidase activity;	.	.
lnc_973	D04:12691835-12695131:+	evm.TU.Gh_A10G0035	0.949126	-87.1	chrA10:327193-333254:-	evm.TU.Gh_A10G0035	gi|728831302|gb|KHG10745.1|	4286	0	Homeobox-leucine zipper ATHB-14 -like protein [Gossypium arboreum]	gi|590614210|ref|XM_007022812.1|	1678	0	Theobroma cacao Homeobox-leucine zipper family protein / lipid-binding START domain-containing protein isoform 5 (TCM_026907) mRNA, complete cds	O04291	1352	0	Homeobox-leucine zipper protein ATHB-14	.	.	.	.	pfam08670	MEKHLA	MEKHLA domain. The MEKHLA domain shares similarity with the PAS domain and is found in the 3' end of plant HD-ZIP III homeobox genes, and bacterial proteins.	GO:0009955|adaxial/abaxial pattern specification;GO:0030154|cell differentiation;GO:0009855|determination of bilateral symmetry;GO:0080060|integument development;GO:0010014|meristem initiation;GO:0009944|polarity specification of adaxial/abaxial axis;GO:0010072|primary shoot apical meristem specification;GO:0006351|transcription, DNA-templated;	GO:0005634|nucleus;	GO:0003677|DNA binding;GO:0008289|lipid binding;GO:0003700|transcription factor activity, sequence-specific DNA binding;	K09338	HD-ZIP; homeobox-leucine zipper protein
lnc_973	D04:12691835-12695131:+	evm.TU.Gh_Sca008309G01	0.909728	-87.1	chrscaffold8309:4-1911:+	evm.TU.Gh_Sca008309G01	gi|823208035|ref|XP_012437518.1|	492	3e-57	PREDICTED: transcription factor UNE10-like isoform X2 [Gossypium raimondii]	.	.	.	.	Q8GZ38	110	6e-28	Transcription factor UNE10	.	.	.	.	pfam00010	HLH	Helix-loop-helix DNA-binding domain.	GO:0009567|double fertilization forming a zygote and endosperm;GO:0006355|regulation of transcription, DNA-templated;GO:0006351|transcription, DNA-templated;	GO:0005634|nucleus;GO:0009506|plasmodesma;	GO:0003677|DNA binding;GO:0003700|transcription factor activity, sequence-specific DNA binding;	.	.
lnc_973	D04:12691835-12695131:+	evm.TU.Gh_A10G0038	0.916594	-87.1	chrA10:362565-363047:-	evm.TU.Gh_A10G0038	gi|823242120|ref|XP_012453758.1|	494	1e-60	PREDICTED: uncharacterized protein LOC105775793 [Gossypium raimondii]	.	.	.	.	.	.	.	.	.	.	.	.	pfam15511	CENP-T	Centromere kinetochore component CENP-T. CENP-T is a family of vertebral kinetochore proteins that associates directly with CENP-W. The N-terminus of CENP-T proteins interacts directly with the Ndc80 complex in the outer kinetochore. Importantly, the CENP-T-W complex does not directly associate with CENP-A, but with histone H3 in the centromere region. CENP-T and -W form a hetero-tetramer with CE…	.	.	.	.	.
lnc_973	D04:12691835-12695131:+	evm.TU.Gh_D05G3507	0.99466	-87.1	chrD05:57833721-57874400:-	evm.TU.Gh_D05G3507	gi|61354279|gb|AAX44033.1|	2920	0	(+)-delta-cadinene synthase [Gossypium hirsutum]	gi|8389328|gb|AF270425.1|	1653	0	Gossypium hirsutum (+)-delta-cadinene synthase (cdn1-C4) mRNA, partial cds	Q39760	1116	0	(+)-delta-cadinene synthase isozyme XC14	.	.	.	.	pfam03936	Terpene_synth_C	Terpene synthase family, metal binding domain. It has been suggested that this gene family be designated tps (for terpene synthase). It has been split into six subgroups on the basis of phylogeny, called tpsa-tpsf. tpsa includes vetispiridiene synthase, 5-epi- aristolochene synthase, and (+)-delta-cadinene synthase. tpsb includes (-)-limonene synthase. tpsc includes kaurene synthase A. tpsd inclu…	GO:0016114|terpenoid biosynthetic process;	.	GO:0047461|(+)-delta-cadinene synthase activity;GO:0000287|magnesium ion binding;	.	.
lnc_973	D04:12691835-12695131:+	evm.TU.Gh_D10G0489	0.963875	-87.1	chrD10:4615484-4617975:-	evm.TU.Gh_D10G0489	gi|823249433|ref|XP_012457349.1|	2385	0	PREDICTED: uncharacterized protein LOC105778237 [Gossypium raimondii]	gi|590621348|ref|XM_007024703.1|	486	0	Theobroma cacao Remorin family protein (TCM_029246) mRNA, complete cds	Q9M2D8	58.9	1e-08	Uncharacterized protein At3g61260	.	.	.	.	pfam03763	Remorin_C	Remorin, C-terminal region. Remorins are plant-specific plasma membrane-associated proteins. In tobacco remorin co-purifies with lipid rafts. Most remorins have a variable, proline-rich C-half and a more conserved N-half that is predicted to form coiled coils. Consistent with this, circular dichroism studies have demonstrated that much of the protein is alpha-helical. Remorins exist in plasma mem…	.	GO:0005886|plasma membrane;GO:0009506|plasmodesma;GO:0005773|vacuole;	.	.	.
lnc_973	D04:12691835-12695131:+	evm.TU.Gh_A11G3241	0.91792	-87.1	chrscaffold2997_A11:124889-127527:-	evm.TU.Gh_A11G3241	gi|728842123|gb|KHG21566.1|	2298	0	Carbamoyl-phosphate synthase small chain [Gossypium arboreum]	gi|590708335|ref|XM_007048186.1|	945	0	Theobroma cacao Carbamoyl phosphate synthetase A isoform 1 (TCM_001359) mRNA, complete cds	Q9LVW7	684	0	Carbamoyl-phosphate synthase small chain, chloroplastic	alr1155	407	4e-138	COG0505	pfam00988	CPSase_sm_chain	Carbamoyl-phosphate synthase small chain, CPSase domain. The carbamoyl-phosphate synthase domain is in the amino terminus of protein. Carbamoyl-phosphate synthase catalyses the ATP-dependent synthesis of carbamyl-phosphate from glutamine or ammonia and bicarbonate. This important enzyme initiates both the urea cycle and the biosynthesis of arginine and/or pyrimidines. The carbamoyl-phosphate synt…	GO:0006207|'de novo' pyrimidine nucleobase biosynthetic process;GO:0044205|'de novo' UMP biosynthetic process;GO:0006526|arginine biosynthetic process;GO:0016036|cellular response to phosphate starvation;GO:0006541|glutamine metabolic process;GO:0000050|urea cycle;	GO:0005951|carbamoyl-phosphate synthase complex;GO:0009507|chloroplast;GO:0009570|chloroplast stroma;GO:0005737|cytoplasm;	GO:0005524|ATP binding;GO:0004088|carbamoyl-phosphate synthase (glutamine-hydrolyzing) activity;	.	.
lnc_973	D04:12691835-12695131:+	evm.TU.Gh_A11G3240	0.969139	-87.1	chrscaffold2997_A11:113788-115198:+	evm.TU.Gh_A11G3240	gi|823140937|ref|XP_012470293.1|	2024	0	PREDICTED: actin-7 [Gossypium raimondii]	gi|32186893|gb|AY305726.1|	1131	0	Gossypium hirsutum actin (ACT4) mRNA, complete cds	P53492	776	0	Actin-7	SPBC32H8.12c	693	0	COG5277	pfam00022	Actin	Actin.	GO:0051301|cell division;GO:0009733|response to auxin;GO:0009416|response to light stimulus;GO:0009611|response to wounding;GO:0048364|root development;GO:0010053|root epidermal cell differentiation;GO:0048767|root hair elongation;GO:0009845|seed germination;	GO:0005618|cell wall;GO:0009941|chloroplast envelope;GO:0009570|chloroplast stroma;GO:0005856|cytoskeleton;GO:0005829|cytosol;GO:0005739|mitochondrion;GO:0005730|nucleolus;GO:0005886|plasma membrane;GO:0009506|plasmodesma;	GO:0005524|ATP binding;GO:0005200|structural constituent of cytoskeleton;	K10355	ACTF; actin, other eukaryote
lnc_973	D04:12691835-12695131:+	evm.TU.Gh_D03G0739	0.925514	-87.1	chrD03:25730769-25731761:-	evm.TU.Gh_D03G0739	gi|763751621|gb|KJB19009.1|	635	8e-79	hypothetical protein B456_003G080700 [Gossypium raimondii]	gi|519750631|gb|JX616692.1|	351	0	Gossypium hirsutum clone NBRI_GE61539 microsatellite sequence	Q5SN75	122	4e-31	Probable protein phosphatase 2C 8	.	.	.	.	pfam00481	PP2C	Protein phosphatase 2C. Protein phosphatase 2C is a Mn++ or Mg++ dependent protein serine/threonine phosphatase.	GO:0006470|protein dephosphorylation;	.	GO:0046872|metal ion binding;GO:0004722|protein serine/threonine phosphatase activity;	K14497	PP2C; protein phosphatase 2C [EC:3.1.3.16]
lnc_973	D04:12691835-12695131:+	evm.TU.Gh_D11G0871	0.918827	-87.1	chrD11:7516332-7518370:+	evm.TU.Gh_D11G0871	gi|823186248|ref|XP_012489793.1|	2587	0	PREDICTED: cytochrome P450 704C1-like [Gossypium raimondii]	gi|519696394|gb|JX590289.1|	203	9e-101	Gossypium hirsutum clone NBRI_GE25174 microsatellite sequence	Q50EK3	468	3e-158	Cytochrome P450 704C1	BH0579	145	4e-37	COG2124	pfam00067	p450	Cytochrome P450. Cytochrome P450s are haem-thiolate proteins involved in the oxidative degradation of various compounds. They are particularly well known for their role in the degradation of environmental toxins and mutagens. They can be divided into 4 classes, according to the method by which electrons from NAD(P)H are delivered to the catalytic site. Sequence conservation is relatively low with…	.	GO:0016021|integral component of membrane;	GO:0020037|heme binding;GO:0005506|iron ion binding;GO:0004497|monooxygenase activity;GO:0016705|oxidoreductase activity, acting on paired donors, with incorporation or reduction of molecular oxygen;	.	.
lnc_973	D04:12691835-12695131:+	evm.TU.Gh_D13G0305	0.986019	-87.1	chrD13:3002018-3006732:+	evm.TU.Gh_D13G0305	gi|728834477|gb|KHG13920.1|	4152	0	DNA replication licensing factor mcm4 [Gossypium arboreum]	gi|590685328|ref|XM_007042011.1|	1776	0	Theobroma cacao DNA replication licensing factor MCM4, putative (TCM_006817) mRNA, complete cds	Q0WVF5	1261	0	DNA replication licensing factor MCM4	YPR019w	685	0	COG1241	pfam00493	MCM	MCM2/3/5 family.	GO:0007049|cell cycle;GO:0006270|DNA replication initiation;GO:0006268|DNA unwinding involved in DNA replication;	GO:0005829|cytosol;GO:0042555|MCM complex;GO:0000347|THO complex;	GO:0005524|ATP binding;GO:0003677|DNA binding;GO:0003678|DNA helicase activity;GO:0046872|metal ion binding;	K02212	MCM4, CDC54; DNA replication licensing factor MCM4 [EC:3.6.4.12]
lnc_973	D04:12691835-12695131:+	evm.TU.Gh_A11G1337	0.999634	-87.1	chrA11:17198809-17203578:-	evm.TU.Gh_A11G1337	gi|728819528|gb|KHG03223.1|	4004	0	Formin-like protein 1 [Gossypium arboreum]	gi|590713003|ref|XM_007049458.1|	1101	0	Theobroma cacao Formin isoform 1 (TCM_002581) mRNA, complete cds	Q9SE97	76.3	1e-12	Formin-like protein 1	.	.	.	.	pfam02181	FH2	Formin Homology 2 Domain.	GO:0030036|actin cytoskeleton organization;GO:0045010|actin nucleation;GO:0051016|barbed-end actin filament capping;	GO:0005618|cell wall;GO:0016021|integral component of membrane;GO:0016020|membrane;GO:0005886|plasma membrane;	GO:0003779|actin binding;GO:0051015|actin filament binding;	.	.
lnc_973	D04:12691835-12695131:+	evm.TU.Gh_A03G1794	0.978323	-87.1	chrA03:99084293-99087954:+	evm.TU.Gh_A03G1794	gi|728850535|gb|KHG29978.1|	1506	0	xap5 circadian timekeeper -like protein [Gossypium arboreum]	gi|590684723|ref|XM_007041863.1|	738	0	Theobroma cacao Xap5 circadian timekeeper isoform 1 (TCM_006691) mRNA, complete cds	Q8H110	509	4e-180	Protein XAP5 CIRCADIAN TIMEKEEPER	.	.	.	.	pfam04921	XAP5	XAP5, circadian clock regulator. This protein is found in a wide range of eukaryotes. It is a nuclear protein and is suggested to be DNA binding. In plants, this family is essential for correct circadian clock functioning by acting as a light-quality regulator coordinating the activities of blue and red light signalling pathways during plant growth - inhibiting growth in red light but promoting g…	GO:0009873|ethylene-activated signaling pathway;GO:0035196|production of miRNAs involved in gene silencing by miRNA;GO:0042752|regulation of circadian rhythm;GO:0010099|regulation of photomorphogenesis;GO:0009637|response to blue light;GO:0010114|response to red light;GO:0048511|rhythmic process;	GO:0005634|nucleus;	.	K13119	FAM50, XAP5; protein FAM50
lnc_973	D04:12691835-12695131:+	evm.TU.Gh_A03G1796	0.966268	-87.1	chrA03:99094234-99097598:+	evm.TU.Gh_A03G1796	gi|728850536|gb|KHG29979.1|	1456	0	Magnesium transporter NIPA2 [Gossypium arboreum]	gi|590684702|ref|XM_007041857.1|	645	0	Theobroma cacao Non-imprinted in Prader-Willi/Angelman syndrome region protein (TCM_006686) mRNA, complete cds	Q8GWX2	425	4e-147	Probable magnesium transporter NIPA6	.	.	.	.	pfam05653	Mg_trans_NIPA	Magnesium transporter NIPA. NIPA (nonimprinted in Prader-Willi/Angelman syndrome) is a family of integral membrane proteins which function as magnesium transporters.	GO:0015693|magnesium ion transport;	GO:0005769|early endosome;GO:0016021|integral component of membrane;GO:0005886|plasma membrane;	GO:0015095|magnesium ion transmembrane transporter activity;	.	.
lnc_973	D04:12691835-12695131:+	evm.TU.Gh_A03G1790	0.92687	-87.1	chrA03:99056551-99059489:+	evm.TU.Gh_A03G1790	gi|728850538|gb|KHG29981.1|	1378	0	5'-methylthioadenosine/S-adenosylhomocysteine nucleosidase 2 -like protein [Gossypium arboreum]	gi|590684830|ref|XM_007041883.1|	516	0	Theobroma cacao 5'-methylthioadenosine/S-adenosylhomocysteine nucleosidase 1 isoform 1 (TCM_006702) mRNA, complete cds	Q7XA67	379	4e-131	5'-methylthioadenosine/S-adenosylhomocysteine nucleosidase 2	VC2379	68.2	6e-13	COG0775	pfam01048	PNP_UDP_1	Phosphorylase superfamily. Members of this family include: purine nucleoside phosphorylase (PNP) Uridine phosphorylase (UdRPase) 5'-methylthioadenosine phosphorylase (MTA phosphorylase)	GO:0019509|L-methionine biosynthetic process from methylthioadenosine;GO:0009116|nucleoside metabolic process;GO:0000003|reproduction;GO:0001944|vasculature development;	.	GO:0008782|adenosylhomocysteine nucleosidase activity;GO:0008930|methylthioadenosine nucleosidase activity;	K01244	MTN; 5'-methylthioadenosine nucleosidase [EC:3.2.2.16]
lnc_973	D04:12691835-12695131:+	evm.TU.Gh_D08G1042	0.950077	-87.1	chrD08:28930500-28939313:-	evm.TU.Gh_D08G1042	gi|823149121|ref|XP_012474434.1|	1203	3e-164	PREDICTED: protein BOBBER 1-like [Gossypium raimondii]	gi|590673952|ref|XM_007038969.1|	290	2e-149	Theobroma cacao HSP20-like chaperones superfamily protein isoform 1 (TCM_015401) mRNA, complete cds	Q9STN7	270	8e-88	Protein BOBBER 2	.	.	.	.	pfam04969	CS	CS domain. The CS and CHORD (pfam04968) are fused into a single polypeptide chain in metazoans but are found in separate proteins in plants; this is thought to be indicative of an interaction between CS and CHORD. It has been suggested that the CS domain is a binding module for HSP90, implying that CS domain-containing proteins are involved in recruiting heat shock proteins to multiprotein assemb…	GO:0007275|multicellular organismal development;	GO:0005737|cytoplasm;	.	.	.
lnc_973	D04:12691835-12695131:+	evm.TU.Gh_D08G1043	0.972479	-87.1	chrD08:29091862-29094957:+	evm.TU.Gh_D08G1043	gi|823149252|ref|XP_012474495.1|	3831	0	PREDICTED: plastidial pyruvate kinase 4, chloroplastic [Gossypium raimondii]	gi|590673766|ref|XM_007038924.1|	1220	0	Theobroma cacao Pyruvate kinase family protein isoform 1 (TCM_015365) mRNA, complete cds	Q9M3B6	731	0	Plastidial pyruvate kinase 4, chloroplastic	Cgl2847	312	8e-95	COG0469	pfam00224	PK	Pyruvate kinase, barrel domain. This domain of the is actually a small beta-barrel domain nested within a larger TIM barrel. The active site is found in a cleft between the two domains.	GO:0006096|glycolytic process;	GO:0009570|chloroplast stroma;	GO:0005524|ATP binding;GO:0000287|magnesium ion binding;GO:0030955|potassium ion binding;GO:0004743|pyruvate kinase activity;	K00873	PK, pyk; pyruvate kinase [EC:2.7.1.40]
lnc_973	D04:12691835-12695131:+	evm.TU.Gh_D08G1046	0.996637	-87.1	chrD08:29262564-29263589:-	evm.TU.Gh_D08G1046	gi|823149276|ref|XP_012474507.1|	1806	0	PREDICTED: uncharacterized protein LOC105791131 [Gossypium raimondii]	gi|590663859|ref|XM_007036278.1|	552	0	Theobroma cacao S-adenosyl-L-methionine-dependent methyltransferases superfamily protein isoform 1 (TCM_012180) mRNA, complete cds	.	.	.	.	.	.	.	.	pfam13659	Methyltransf_26	Methyltransferase domain. This family contains methyltransferase domains.	.	.	.	.	.
lnc_973	D04:12691835-12695131:+	evm.TU.Gh_D06G0033	0.946315	-87.1	chrD06:353574-355674:+	evm.TU.Gh_D06G0033	gi|823240240|ref|XP_012452742.1|	2384	0	PREDICTED: omega-hydroxypalmitate O-feruloyl transferase isoform X1 [Gossypium raimondii]	gi|255538733|ref|XM_002510386.1|	350	0	Ricinus communis Taxadien-5-alpha-ol O-acetyltransferase, putative, mRNA	Q94CD1	251	3e-76	Omega-hydroxypalmitate O-feruloyl transferase	.	.	.	.	pfam02458	Transferase	Transferase family. This family includes a number of transferase enzymes. These include anthranilate N-hydroxycinnamoyl/benzoyltransferase that catalyses the first committed reaction of phytoalexin biosynthesis. Deacetylvindoline 4-O-acetyltransferase EC:2.3.1.107 catalyses the last step in vindoline biosynthesis is also a member of this family. The motif HXXXD is probably part of the active site…	GO:0052325|cell wall pectin biosynthetic process;GO:0010345|suberin biosynthetic process;	.	GO:0050734|hydroxycinnamoyltransferase activity;	K15400	HHT1; omega-hydroxypalmitate O-feruloyl transferase [EC:2.3.1.188]
lnc_973	D04:12691835-12695131:+	evm.TU.Gh_A13G1665	0.958937	-87.1	chrA13:75572243-75574340:+	evm.TU.Gh_A13G1665	gi|823261422|ref|XP_012463442.1|	2686	0	PREDICTED: 3-ketoacyl-CoA synthase 10-like [Gossypium raimondii]	gi|18447764|gb|AY072823.1|	1600	0	Gossypium hirsutum fiddlehead-like protein (FDH) mRNA, complete cds	Q570B4	859	0	3-ketoacyl-CoA synthase 10	DRA0326	72.4	9e-13	COG3424	pfam08392	FAE1_CUT1_RppA	FAE1/Type III polyketide synthase-like protein. The members of this family are described as 3-ketoacyl-CoA synthases, type III polyketide synthases, fatty acid elongases and fatty acid condensing enzymes, and are found in both prokaryotic and eukaryotic (mainly plant) species. The region featured in this family contains the active site residues, as well as motifs involved in substrate binding.	GO:0006633|fatty acid biosynthetic process;GO:0009409|response to cold;GO:0080167|response to karrikin;GO:0009416|response to light stimulus;	GO:0005783|endoplasmic reticulum;GO:0016021|integral component of membrane;GO:0016020|membrane;	GO:0016747|transferase activity, transferring acyl groups other than amino-acyl groups;	K15397	KCS; 3-ketoacyl-CoA synthase [EC:2.3.1.199]
lnc_973	D04:12691835-12695131:+	evm.TU.Gh_A13G1667	0.92821	-87.1	chrA13:75580855-75583603:+	evm.TU.Gh_A13G1667	gi|823265689|ref|XP_012465567.1|	2369	0	PREDICTED: glucan endo-1,3-beta-glucosidase 5-like [Gossypium raimondii]	gi|590574760|ref|XM_007012435.1|	591	0	Theobroma cacao O-Glycosyl hydrolases family 17 protein (TCM_037436) mRNA, complete cds	Q9M088	523	0	Glucan endo-1,3-beta-glucosidase 5	YGR282c	51.2	3e-06	COG5309	pfam00332	Glyco_hydro_17	Glycosyl hydrolases family 17.	GO:0005975|carbohydrate metabolic process;GO:0006952|defense response;	GO:0031225|anchored component of membrane;GO:0046658|anchored component of plasma membrane;GO:0009505|plant-type cell wall;GO:0005886|plasma membrane;GO:0009506|plasmodesma;GO:0005773|vacuole;	GO:0042973|glucan endo-1,3-beta-D-glucosidase activity;	.	.
lnc_973	D04:12691835-12695131:+	evm.TU.Gh_A13G1666	0.950372	-87.1	chrA13:75575567-75576766:-	evm.TU.Gh_A13G1666	gi|728834800|gb|KHG14243.1|	2077	0	F-box only 13 -like protein [Gossypium arboreum]	gi|590574730|ref|XM_007012422.1|	562	0	Theobroma cacao F-box family protein isoform 1 (TCM_037427) mRNA, complete cds	.	.	.	.	.	.	.	.	pfam00646	F-box	F-box domain. This domain is approximately 50 amino acids long, and is usually found in the N-terminal half of a variety of proteins. Two motifs that are commonly found associated with the F-box domain are the leucine rich repeats (LRRs; pfam00560 and pfam07723) and the WD repeat (pfam00400). The F-box domain has a role in mediating protein-protein interactions in a variety of contexts, such as p…	.	.	.	.	.
lnc_973	D04:12691835-12695131:+	evm.TU.Gh_A03G1423	0.944803	-87.1	chrA03:93857089-93857874:+	evm.TU.Gh_A03G1423	gi|728848982|gb|KHG28425.1|	1183	5e-162	Uncharacterized protein F383_15197 [Gossypium arboreum]	gi|590690113|ref|XM_007043357.1|	422	0	Theobroma cacao Adenine nucleotide alpha hydrolases-like superfamily protein isoform 4 (TCM_007846) mRNA, complete cds	.	.	.	.	.	.	.	.	pfam00582	Usp	Universal stress protein family. The universal stress protein UspA is a small cytoplasmic bacterial protein whose expression is enhanced when the cell is exposed to stress agents. UspA enhances the rate of cell survival during prolonged exposure to such conditions, and may provide a general "stress endurance" activity. The crystal structure of Haemophilus influenzae UspA reveals an alpha/beta fol…	.	.	.	.	.
lnc_973	D04:12691835-12695131:+	evm.TU.Gh_A03G1426	0.974509	-87.1	chrA03:93928519-93929380:-	evm.TU.Gh_A03G1426	gi|728823830|gb|KHG05481.1|	980	7e-132	Zinc finger CONSTANS-LIKE 2 -like protein [Gossypium arboreum]	gi|590690076|ref|XM_007043346.1|	309	5e-160	Theobroma cacao B-box type zinc finger family protein, putative (TCM_007842) mRNA, complete cds	Q9LJB7	55.8	3e-08	B-box zinc finger protein 32	.	.	.	.	pfam00643	zf-B_box	B-box zinc finger.	GO:0009785|blue light signaling pathway;GO:0045892|negative regulation of transcription, DNA-templated;GO:0009640|photomorphogenesis;GO:0010017|red or far-red light signaling pathway;GO:0009909|regulation of flower development;GO:0006355|regulation of transcription, DNA-templated;GO:0010200|response to chitin;GO:0006351|transcription, DNA-templated;	GO:0005737|cytoplasm;GO:0005634|nucleus;	GO:0046872|metal ion binding;GO:0003700|transcription factor activity, sequence-specific DNA binding;	.	.
lnc_973	D04:12691835-12695131:+	evm.TU.Gh_A03G1429	0.944621	-87.1	chrA03:94060935-94062983:+	evm.TU.Gh_A03G1429	gi|728837766|gb|KHG17209.1|	3277	0	Indole-3-acetic acid-amido synthetase GH3.6 -like protein [Gossypium arboreum]	gi|590690018|ref|XM_007043329.1|	1191	0	Theobroma cacao Auxin-responsive GH3 family protein (TCM_007830) mRNA, complete cds	Q9LSQ4	1004	0	Indole-3-acetic acid-amido synthetase GH3.6	.	.	.	.	pfam03321	GH3	GH3 auxin-responsive promoter.	GO:0010252|auxin homeostasis;GO:0009734|auxin-activated signaling pathway;GO:0009733|response to auxin;GO:0009826|unidimensional cell growth;	GO:0009507|chloroplast;GO:0005737|cytoplasm;	GO:0010279|indole-3-acetic acid amido synthetase activity;	K14487	GH3; auxin responsive GH3 gene family
lnc_973	D04:12691835-12695131:+	evm.TU.Gh_D06G1781	0.976903	-87.1	chrD06:57635754-57637727:-	evm.TU.Gh_D06G1781	gi|823235409|ref|XP_012450344.1|	2956	0	PREDICTED: zinc finger CCCH domain-containing protein 29-like isoform X1 [Gossypium raimondii]	gi|590561936|ref|XM_007008889.1|	996	0	Theobroma cacao Zinc finger family protein (TCM_042489) mRNA, complete cds	Q9XEE6	583	0	Zinc finger CCCH domain-containing protein 29	.	.	.	.	pfam12796	Ank_2	Ankyrin repeats (3 copies).	GO:0050832|defense response to fungus;GO:0006355|regulation of transcription, DNA-templated;GO:0010200|response to chitin;GO:0009409|response to cold;	GO:0005634|nucleus;	GO:0003677|DNA binding;GO:0046872|metal ion binding;GO:0003700|transcription factor activity, sequence-specific DNA binding;	.	.
lnc_973	D04:12691835-12695131:+	evm.TU.Gh_D02G0155	0.951102	-87.1	chrD02:1432968-1434947:+	evm.TU.Gh_D02G0155	gi|823163209|ref|XP_012481541.1|	3223	0	PREDICTED: acetolactate synthase 2, chloroplastic-like [Gossypium raimondii]	gi|590655185|ref|XM_007033852.1|	1011	0	Theobroma cacao Chlorsulfuron/imidazolinone resistant 1 (TCM_020010) mRNA, complete cds	P09342	1074	0	Acetolactate synthase 1, chloroplastic	aq_451	548	0	COG0028	pfam02776	TPP_enzyme_N	Thiamine pyrophosphate enzyme, N-terminal TPP binding domain.	GO:0009097|isoleucine biosynthetic process;GO:0009635|response to herbicide;GO:0009099|valine biosynthetic process;	GO:0009507|chloroplast;	GO:0003984|acetolactate synthase activity;GO:0050660|flavin adenine dinucleotide binding;GO:0000287|magnesium ion binding;GO:0030976|thiamine pyrophosphate binding;	.	.
lnc_973	D04:12691835-12695131:+	evm.TU.Gh_A06G1977	0.979366	-87.1	chrscaffold1325_A06:123461-124213:+	evm.TU.Gh_A06G1977	gi|728807085|gb|KHF97309.1|	801	9e-107	protein phloem protein 2-like a9 [Gossypium arboreum]	gi|590621974|ref|XM_007024858.1|	121	1e-55	Theobroma cacao Phloem protein 2-A10, putative (TCM_029383) mRNA, complete cds	Q9SA16	111	5e-29	Protein PHLOEM PROTEIN 2-LIKE A9	.	.	.	.	pfam14299	PP2	Phloem protein 2. Phloem protein 2 (PP2) is one of the most abundant and enigmatic proteins in the phloem sap. PP2 is translocated in the assimilate stream where its lectin activity or RNA-binding properties can exert effects over long distances.	.	.	GO:0030246|carbohydrate binding;	.	.
lnc_973	D04:12691835-12695131:+	evm.TU.Gh_A06G1970	0.995737	-87.1	chrscaffold1321_A06:60758-61414:+	evm.TU.Gh_A06G1970	gi|823237810|ref|XP_012451551.1|	681	4e-87	PREDICTED: PRA1 family protein B1-like [Gossypium raimondii]	gi|590561569|ref|XM_007008785.1|	435	0	Theobroma cacao Prenylated RAB acceptor 1.B4 (TCM_042426) mRNA, complete cds	Q9LYN0	206	4e-65	PRA1 family protein B1	.	.	.	.	pfam03208	PRA1	PRA1 family protein. This family includes the PRA1 (Prenylated rab acceptor) protein which is a Rab guanine dissociation inhibitor (GDI) displacement factor. This family also includes the glutamate transporter EAAC1 interacting protein GTRAP3-18.	GO:0016192|vesicle-mediated transport;	GO:0005783|endoplasmic reticulum;GO:0010008|endosome membrane;GO:0005794|Golgi apparatus;GO:0016021|integral component of membrane;	.	.	.
lnc_973	D04:12691835-12695131:+	evm.TU.Gh_A07G2166	0.930158	-87.1	chrscaffold1633_A07:35851-38021:-	evm.TU.Gh_A07G2166	gi|728848722|gb|KHG28165.1|	1442	0	hypothetical protein F383_10825 [Gossypium arboreum]	.	.	.	.	Q69KJ0	257	8e-83	Ribonuclease 3-like protein 3	lin1919	85.5	6e-19	COG0571	pfam14622	Ribonucleas_3_3	Ribonuclease-III-like. Members of this family are involved in rDNA transcription and rRNA processing. They probably also cleave a stem-loop structure at the 3' end of U2 snRNA to ensure formation of the correct U2 3' end; they are involved in polyadenylation-independent transcription termination. Some members may be mitochondrial ribosomal protein subunit L15, others may be 60S ribosomal protein …	GO:0006396|RNA processing;	.	GO:0046872|metal ion binding;GO:0004525|ribonuclease III activity;GO:0003723|RNA binding;	.	.
lnc_973	D04:12691835-12695131:+	evm.TU.Gh_A07G2167	0.926429	-87.1	chrscaffold1639_A07:303-6397:+	evm.TU.Gh_A07G2167	gi|728831245|gb|KHG10688.1|	3067	0	Kanadaptin [Gossypium arboreum]	gi|590651556|ref|XM_007032861.1|	1316	0	Theobroma cacao SMAD/FHA domain-containing protein (TCM_019051) mRNA, complete cds	Q9BWU0	142	1e-33	Kanadaptin	.	.	.	.	pfam00498	FHA	FHA domain. The FHA (Forkhead-associated) domain is a phosphopeptide binding motif.	.	GO:0005737|cytoplasm;GO:0043231|intracellular membrane-bounded organelle;GO:0005654|nucleoplasm;GO:0005634|nucleus;GO:0005886|plasma membrane;	.	.	.
lnc_973	D04:12691835-12695131:+	evm.TU.Gh_A07G2165	0.907918	-87.1	chrscaffold1631_A07:38273-38680:-	evm.TU.Gh_A07G2165	gi|823126464|ref|XP_012488995.1|	623	7e-81	PREDICTED: 60S ribosomal protein L27-3-like [Gossypium raimondii]	gi|590711113|ref|XM_007048953.1|	300	3e-155	Theobroma cacao Ribosomal L27e protein family (TCM_002020) mRNA, complete cds	P51419	218	5e-72	60S ribosomal protein L27-3	YDR471w	139	2e-41	COG2163	pfam01777	Ribosomal_L27e	Ribosomal L27e protein family. The N-terminal region of the eukaryotic ribosomal L27 has the KOW motif. C-terminal region is represented by this family.	GO:0006412|translation;	GO:0022625|cytosolic large ribosomal subunit;GO:0022626|cytosolic ribosome;	GO:0003735|structural constituent of ribosome;	.	.
lnc_973	D04:12691835-12695131:+	evm.TU.Gh_D08G1469	0.999054	-87.1	chrD08:47817982-47820664:-	evm.TU.Gh_D08G1469	gi|823150805|ref|XP_012475231.1|	1868	0	PREDICTED: sphingoid long-chain bases kinase 2, mitochondrial [Gossypium raimondii]	gi|590721806|ref|XM_007051658.1|	726	0	Theobroma cacao Diacylglycerol kinase family protein isoform 1 (TCM_005274) mRNA, complete cds	O82359	513	1e-180	Sphingoid long-chain bases kinase 2, mitochondrial	mll2607	111	9e-27	COG1597	pfam00781	DAGK_cat	Diacylglycerol kinase catalytic domain. Diacylglycerol (DAG) is a second messenger that acts as a protein kinase C activator. The catalytic domain is assumed from the finding of bacterial homologues. YegS is the Escherichia coli protein in this family whose crystal structure reveals an active site in the inter-domain cleft formed by four conserved sequence motifs, revealing a novel metal-binding …	GO:0006671|phytosphingosine metabolic process;GO:0009409|response to cold;	GO:0005739|mitochondrion;	GO:0005524|ATP binding;GO:0017050|D-erythro-sphingosine kinase activity;	.	.
lnc_973	D04:12691835-12695131:+	evm.TU.Gh_Sca006382G01	0.986703	-87.1	chrscaffold6382:6433-7302:-	evm.TU.Gh_Sca006382G01	gi|372291546|ref|YP_005088361.1|	1372	0	ATP synthase alpha subunit (chloroplast) [Gossypium herbaceum subsp. africanum]	gi|326457281|gb|JF317354.1|	837	0	Gossypium longicalyx chloroplast, complete genome	Q2L8Z1	533	0	ATP synthase subunit alpha, chloroplastic	sll1326	382	5e-129	COG0056	pfam00006	ATP-synt_ab	ATP synthase alpha/beta family, nucleotide-binding domain. This family includes the ATP synthase alpha and beta subunits, the ATP synthase associated with flagella and the termination factor Rho.	GO:0015991|ATP hydrolysis coupled proton transport;GO:0015986|ATP synthesis coupled proton transport;	GO:0009535|chloroplast thylakoid membrane;GO:0045261|proton-transporting ATP synthase complex, catalytic core F(1);	GO:0005524|ATP binding;GO:0046933|proton-transporting ATP synthase activity, rotational mechanism;GO:0046961|proton-transporting ATPase activity, rotational mechanism;	.	.
lnc_973	D04:12691835-12695131:+	evm.TU.Gh_D01G1114	0.990373	-87.1	chrD01:23343774-23353623:+	evm.TU.Gh_D01G1114	gi|823133785|ref|XP_012466726.1|	5130	0	PREDICTED: F-box protein At1g78280-like isoform X1 [Gossypium raimondii]	gi|590597854|ref|XM_007018669.1|	1122	0	Theobroma cacao F-box protein isoform 3 (TCM_034868) mRNA, complete cds	Q9M9E8	1212	0	F-box protein At1g78280	SPBC1718.06	63.2	4e-09	COG0699	pfam00350	Dynamin_N	Dynamin family.	.	GO:0005829|cytosol;	.	.	.
lnc_973	D04:12691835-12695131:+	evm.TU.Gh_D05G2180	0.99716	-87.1	chrD05:20495126-20497034:+	evm.TU.Gh_D05G2180	gi|3493172|gb|AAC33305.1|	1606	0	fiber annexin [Gossypium hirsutum]	gi|3493171|gb|U89609.1|GHU89609	948	0	Gossypium hirsutum fiber annexin mRNA, complete cds	Q9SYT0	471	1e-165	Annexin D1	.	.	.	.	pfam00191	Annexin	Annexin. This family of annexins also includes giardin that has been shown to function as an annexin.	GO:0070588|calcium ion transmembrane transport;GO:0055114|oxidation-reduction process;GO:0071435|potassium ion export;GO:0009737|response to abscisic acid;GO:0046686|response to cadmium ion;GO:0009409|response to cold;GO:0009408|response to heat;GO:0006970|response to osmotic stress;GO:0009651|response to salt stress;GO:0009414|response to water deprivation;	GO:0048046|apoplast;GO:0005618|cell wall;GO:0009507|chloroplast;GO:0009570|chloroplast stroma;GO:0005829|cytosol;GO:0016020|membrane;GO:0005739|mitochondrion;GO:0005886|plasma membrane;GO:0009506|plasmodesma;GO:0009579|thylakoid;GO:0005774|vacuolar membrane;GO:0005773|vacuole;	GO:0005524|ATP binding;GO:0005509|calcium ion binding;GO:0005544|calcium-dependent phospholipid binding;GO:0005507|copper ion binding;GO:0004601|peroxidase activity;GO:0042803|protein homodimerization activity;GO:0008270|zinc ion binding;	.	.
lnc_973	D04:12691835-12695131:+	evm.TU.Gh_A02G0277	0.988671	-87.1	chrA02:3323251-3328014:-	evm.TU.Gh_A02G0277	gi|728835945|gb|KHG15388.1|	1231	5e-170	Endo-1,3(4)-beta-D-glucanase [Gossypium arboreum]	gi|566185078|ref|XM_002312704.2|	168	1e-81	Populus trichocarpa dienelactone hydrolase family protein (POPTR_0008s20590g) mRNA, complete cds	Q9ZT66	140	3e-38	Endo-1,3;1,4-beta-D-glucanase	YAL049c	112	2e-28	COG0412	pfam01738	DLH	Dienelactone hydrolase family.	.	GO:0005576|extracellular region;	GO:0016787|hydrolase activity;	.	.
lnc_973	D04:12691835-12695131:+	evm.TU.Gh_A01G1313	0.943487	-87.1	chrA01:80320566-80322708:+	evm.TU.Gh_A01G1313	gi|728824542|gb|KHG05824.1|	2891	0	hypothetical protein F383_32639 [Gossypium arboreum]	gi|590695160|ref|XM_007044750.1|	1210	0	Theobroma cacao Phototropic-responsive NPH3 family protein (TCM_010545) mRNA, complete cds	Q9C9V6	796	0	BTB/POZ domain-containing protein At1g67900	.	.	.	.	pfam03000	NPH3	NPH3 family. Phototropism of Arabidopsis thaliana seedlings in response to a blue light source is initiated by nonphototropic hypocotyl 1 (NPH1), a light-activated serine-threonine protein kinase. Mutations in NPH3 disrupt early signaling occurring downstream of the NPH1 photoreceptor. The NPH3 gene encodes a NPH1-interacting protein. NPH3 is a member of a large protein family, apparently specifi…	GO:0016567|protein ubiquitination;	.	.	.	.
lnc_973	D04:12691835-12695131:+	evm.TU.Gh_A01G1318	0.928166	-87.1	chrA01:81818859-81823809:-	evm.TU.Gh_A01G1318	gi|823135306|ref|XP_012467424.1|	3811	0	PREDICTED: copper amine oxidase 1-like [Gossypium raimondii]	gi|590695030|ref|XM_007044715.1|	993	0	Theobroma cacao Copper amine oxidase family protein isoform 1 (TCM_010489) mRNA, complete cds	Q07123	455	2e-148	Copper methylamine oxidase	mll6250	440	5e-143	COG3733	pfam01179	Cu_amine_oxid	Copper amine oxidase, enzyme domain. Copper amine oxidases are a ubiquitous and novel group of quinoenzymes that catalyse the oxidative deamination of primary amines to the corresponding aldehydes, with concomitant reduction of molecular oxygen to hydrogen peroxide. The enzymes are dimers of identical 70-90 kDa subunits, each of which contains a single copper ion and a covalently bound cofactor f…	GO:0009308|amine metabolic process;	.	GO:0052595|aliphatic-amine oxidase activity;GO:0052594|aminoacetone:oxygen oxidoreductase(deaminating) activity;GO:0005507|copper ion binding;GO:0052596|phenethylamine:oxygen oxidoreductase (deaminating) activity;GO:0008131|primary amine oxidase activity;GO:0048038|quinone binding;GO:0052593|tryptamine:oxygen oxidoreductase (deaminating) activity;	.	.
lnc_973	D04:12691835-12695131:+	evm.TU.Gh_A12G2138	0.946229	-87.1	chrA12:84250106-84256713:+	evm.TU.Gh_A12G2138	gi|728842438|gb|KHG21881.1|	5116	0	Dynamin-related protein 5A [Gossypium arboreum]	gi|590679315|ref|XM_007040484.1|	1331	0	Theobroma cacao Dynamin-like protein isoform 2 (TCM_016478) mRNA, complete cds	Q39821	1095	0	Dynamin-related protein 12A	YLL001w	337	2e-100	COG0699	pfam01031	Dynamin_M	Dynamin central region. This region lies between the GTPase domain, see pfam00350, and the pleckstrin homology (PH) domain, see pfam00169.	GO:0007049|cell cycle;GO:0051301|cell division;	GO:0005874|microtubule;GO:0009524|phragmoplast;	GO:0005525|GTP binding;GO:0003924|GTPase activity;	.	.
lnc_973	D04:12691835-12695131:+	evm.TU.Gh_A12G2132	0.952876	-87.1	chrA12:84208972-84210426:-	evm.TU.Gh_A12G2132	gi|823214049|ref|XP_012439772.1|	1164	2e-159	PREDICTED: RING-H2 finger protein ATL22-like isoform X2 [Gossypium raimondii]	gi|519688400|gb|JX582295.1|	66	6e-25	Gossypium hirsutum clone NBRI_GE15104 microsatellite sequence	Q9SKK8	98.6	2e-22	RING-H2 finger protein ATL22	.	.	.	.	pfam13947	GUB_WAK_bind	Wall-associated receptor kinase galacturonan-binding. This cysteine-rich GUB_WAK_bind domain is the extracellular part of this serine/threonine kinase that binds to the cell-wall pectins.	GO:0016567|protein ubiquitination;	GO:0016021|integral component of membrane;	GO:0008270|zinc ion binding;	.	.
lnc_973	D04:12691835-12695131:+	evm.TU.Gh_A11G1082	0.943744	-87.1	chrA11:12632273-12636538:+	evm.TU.Gh_A11G1082	gi|823188279|ref|XP_012490461.1|	3704	0	PREDICTED: auxin response factor 23-like isoform X1 [Gossypium raimondii]	gi|590718245|ref|XM_007050713.1|	745	0	Theobroma cacao Auxin response factor 2, putative isoform 3 (TCM_004526) mRNA, complete cds	Q8L7G0	447	8e-146	Auxin response factor 1	.	.	.	.	pfam06507	Auxin_resp	Auxin response factor. A conserved region of auxin-responsive transcription factors.	GO:0009734|auxin-activated signaling pathway;GO:0010150|leaf senescence;GO:0045892|negative regulation of transcription, DNA-templated;GO:0009733|response to auxin;GO:0006351|transcription, DNA-templated;	GO:0005634|nucleus;	GO:0003677|DNA binding;GO:0042802|identical protein binding;GO:0003700|transcription factor activity, sequence-specific DNA binding;	K14486	K14486, ARF; auxin response factor
lnc_973	D04:12691835-12695131:+	evm.TU.Gh_A11G1085	0.943554	-87.1	chrA11:12674267-12675401:-	evm.TU.Gh_A11G1085	gi|823188304|ref|XP_012490469.1|	627	2e-79	PREDICTED: U1 small nuclear ribonucleoprotein C-like isoform X1 [Gossypium raimondii]	gi|590566504|ref|XM_007010190.1|	435	0	Theobroma cacao C2H2 and C2HC zinc fingers superfamily protein isoform 1 (TCM_043735) mRNA, complete cds	F6HQ26	157	7e-46	U1 small nuclear ribonucleoprotein C	SPBP35G2.09	56.6	2e-09	COG5136	pfam06220	zf-U1	U1 zinc finger. This family consists of several U1 small nuclear ribonucleoprotein C (U1-C) proteins. The U1 small nuclear ribonucleoprotein (U1 snRNP) binds to the pre-mRNA 5' splice site (ss) at early stages of spliceosome assembly. Recruitment of U1 to a class of weak 5' ss is promoted by binding of the protein TIA-1 to uridine-rich sequences immediately downstream from the 5' ss. Binding of T…	GO:0000395|mRNA 5'-splice site recognition;GO:0000387|spliceosomal snRNP assembly;	GO:0000243|commitment complex;GO:0005685|U1 snRNP;GO:0071004|U2-type prespliceosome;	GO:0003729|mRNA binding;GO:0030619|U1 snRNA binding;GO:0008270|zinc ion binding;	K11095	SNRPC; U1 small nuclear ribonucleoprotein C
lnc_973	D04:12691835-12695131:+	evm.TU.Gh_A11G1084	0.962204	-87.1	chrA11:12668816-12670835:-	evm.TU.Gh_A11G1084	gi|823188301|ref|XP_012490468.1|	1541	0	PREDICTED: zerumbone synthase-like [Gossypium raimondii]	gi|590718209|ref|XM_007050704.1|	472	0	Theobroma cacao NAD(P)-binding Rossmann-fold superfamily protein isoform 2 (TCM_004521) mRNA, complete cds	Q94KL7	229	1e-71	Secoisolariciresinol dehydrogenase (Fragment)	CC0094	152	2e-42	COG1028	pfam00106	adh_short	short chain dehydrogenase. This family contains a wide variety of dehydrogenases.	.	.	GO:0016491|oxidoreductase activity;	.	.
lnc_973	D04:12691835-12695131:+	evm.TU.Gh_A03G0442	0.945536	-87.1	chrA03:9350935-9354305:-	evm.TU.Gh_A03G0442	gi|823142704|ref|XP_012471153.1|	1472	0	PREDICTED: protein ABIL2-like isoform X1 [Gossypium raimondii]	gi|590674131|ref|XM_007039019.1|	532	0	Theobroma cacao ABL interactor-like protein 2 isoform 1 (TCM_015431) mRNA, complete cds	Q9M3A3	315	6e-104	Protein ABIL2	.	.	.	.	pfam12737	Mating_C	C-terminal domain of homeodomain 1. Mating in fungi is controlled by the loci that determine the mating type of an individual, and only individuals with differing mating types can mate. Basidiomycete fungi have evolved a unique mating system, termed tetrapolar or bifactorial incompatibility, in which mating type is determined by two unlinked loci; compatibility at both loci is required for mating…	.	GO:0005737|cytoplasm;GO:0005856|cytoskeleton;	.	.	.
lnc_973	D04:12691835-12695131:+	evm.TU.Gh_D06G0281	0.99375	-87.1	chrD06:3206983-3211966:+	evm.TU.Gh_D06G0281	gi|823238049|ref|XP_012451671.1|	2483	0	PREDICTED: protein TRANSPARENT TESTA 12-like isoform X1 [Gossypium raimondii]	gi|595823692|ref|XM_007205049.1|	213	2e-106	Prunus persica hypothetical protein (PRUPE_ppa004771mg) mRNA, complete cds	Q9LYT3	389	5e-128	Protein TRANSPARENT TESTA 12	SPAC323.07c	162	9e-43	COG0534	pfam01554	MatE	MatE. The MatE domain	GO:0009813|flavonoid biosynthetic process;GO:1902600|hydrogen ion transmembrane transport;GO:0010231|maintenance of seed dormancy;GO:0010023|proanthocyanidin biosynthetic process;	GO:0016021|integral component of membrane;GO:0009705|plant-type vacuole membrane;	GO:0015238|drug transmembrane transporter activity;GO:0015299|solute:proton antiporter activity;GO:0022857|transmembrane transporter activity;	K03327	TC.MATE, SLC47A, norM, mdtK, dinF; multidrug resistance protein, MATE family
lnc_973	D04:12691835-12695131:+	evm.TU.Gh_D06G0280	0.958421	-87.1	chrD06:3187293-3188333:-	evm.TU.Gh_D06G0280	gi|823237707|ref|XP_012451498.1|	313	7e-30	PREDICTED: vegetative cell wall protein gp1-like [Gossypium raimondii]	gi|519749664|gb|JX616186.1|	297	3e-153	Gossypium hirsutum clone NBRI_GE60649 microsatellite sequence	.	.	.	.	.	.	.	.	pfam06527	TniQ	TniQ. This family consists of several bacterial TniQ proteins. TniQ along with TniA and B is involved in the transposition of the mercury-resistance transposon Tn5053 which carries the mer operon. It has been suggested that the tni genes are involved in the dissemination of integrons.	.	.	.	.	.
lnc_973	D04:12691835-12695131:+	evm.TU.Gh_D11G0697	0.985355	-87.1	chrD11:6011719-6012300:-	evm.TU.Gh_D11G0697	gi|823185391|ref|XP_012489514.1|	718	1e-93	PREDICTED: uncharacterized protein LOC105802430 isoform X1 [Gossypium raimondii]	gi|519749842|gb|JX616282.1|	241	2e-122	Gossypium hirsutum clone NBRI_GE60821 microsatellite sequence	.	.	.	.	.	.	.	.	pfam02018	CBM_4_9	Carbohydrate binding domain. This family includes diverse carbohydrate binding domains.	.	.	.	.	.
lnc_973	D04:12691835-12695131:+	evm.TU.Gh_D05G1945	0.943156	-87.1	chrD05:17876631-17878743:-	evm.TU.Gh_D05G1945	gi|763791509|gb|KJB58505.1|	1097	4e-142	hypothetical protein B456_009G212500 [Gossypium raimondii]	gi|590592226|ref|XM_007017159.1|	241	5e-122	Theobroma cacao Glutamate-gated kainate-type ion channel receptor subunit GluR5, putative (TCM_033827) mRNA, complete cds	O04660	102	3e-22	Glutamate receptor 2.1	.	.	.	.	pfam00060	Lig_chan	Ligand-gated ion channel. This family includes the four transmembrane regions of the ionotropic glutamate receptors and NMDA receptors.	GO:0070588|calcium ion transmembrane transport;GO:0006816|calcium ion transport;GO:0019722|calcium-mediated signaling;GO:0071230|cellular response to amino acid stimulus;	GO:0016021|integral component of membrane;GO:0005622|intracellular;GO:0005886|plasma membrane;	GO:0005262|calcium channel activity;GO:0008066|glutamate receptor activity;GO:0004970|ionotropic glutamate receptor activity;	K05387	GRIP; glutamate receptor, ionotropic, plant
lnc_973	D04:12691835-12695131:+	evm.TU.Gh_D05G1948	0.968722	-87.1	chrD05:17901077-17904714:+	evm.TU.Gh_D05G1948	gi|823225538|ref|XP_012445571.1|	2824	0	PREDICTED: uncharacterized protein LOC105769466 isoform X1 [Gossypium raimondii]	gi|590592177|ref|XM_007017145.1|	1099	0	Theobroma cacao Remorin family protein isoform 1 (TCM_033821) mRNA, complete cds	Q9M2D8	59.3	1e-08	Uncharacterized protein At3g61260	.	.	.	.	pfam03763	Remorin_C	Remorin, C-terminal region. Remorins are plant-specific plasma membrane-associated proteins. In tobacco remorin co-purifies with lipid rafts. Most remorins have a variable, proline-rich C-half and a more conserved N-half that is predicted to form coiled coils. Consistent with this, circular dichroism studies have demonstrated that much of the protein is alpha-helical. Remorins exist in plasma mem…	.	GO:0005886|plasma membrane;GO:0009506|plasmodesma;GO:0005773|vacuole;	.	.	.
lnc_973	D04:12691835-12695131:+	evm.TU.Gh_D12G2750	0.904897	-87.1	chrscaffold4588_D12:62625-69256:+	evm.TU.Gh_D12G2750	gi|823213951|ref|XP_012439721.1|	4720	0	PREDICTED: respiratory burst oxidase homolog protein A-like isoform X1 [Gossypium raimondii]	gi|590678667|ref|XM_007040304.1|	1905	0	Theobroma cacao Respiratory burst oxidase protein A (TCM_016350) mRNA, complete cds	Q948U0	1491	0	Respiratory burst oxidase homolog protein A	.	.	.	.	pfam08030	NAD_binding_6	Ferric reductase NAD binding domain.	.	GO:0016021|integral component of membrane;GO:0005886|plasma membrane;	GO:0005509|calcium ion binding;GO:0050664|oxidoreductase activity, acting on NAD(P)H, oxygen as acceptor;GO:0004601|peroxidase activity;	K13447	RBOH; respiratory burst oxidase [EC:1.6.3.- 1.11.1.-]
lnc_973	D04:12691835-12695131:+	evm.TU.Gh_D08G1979	0.970754	-87.1	chrD08:58250738-58251268:-	evm.TU.Gh_D08G1979	gi|823152697|ref|XP_012476176.1|	506	4e-63	PREDICTED: histone H2AX-like [Gossypium raimondii]	gi|388511864|gb|BT144200.1|	128	1e-59	Medicago truncatula clone JCVI-FLMt-1M8 unknown mRNA	O65759	171	3e-53	Histone H2AX	YBL003c	139	3e-41	COG5262	pfam00125	Histone	Core histone H2A/H2B/H3/H4.	.	GO:0000786|nucleosome;GO:0005634|nucleus;	GO:0003677|DNA binding;	.	.
lnc_973	D04:12691835-12695131:+	evm.TU.Gh_D03G1462	0.995227	-87.1	chrD03:43576325-43576999:-	evm.TU.Gh_D03G1462	gi|823144035|ref|XP_012471837.1|	1062	9e-145	PREDICTED: thaumatin-like protein [Gossypium raimondii]	.	.	.	.	P81370	300	2e-101	Thaumatin-like protein	.	.	.	.	pfam00314	Thaumatin	Thaumatin family.	GO:0050832|defense response to fungus;GO:0031640|killing of cells of other organism;	GO:0005576|extracellular region;	.	.	.
lnc_973	D04:12691835-12695131:+	evm.TU.Gh_D05G3174	0.960015	-87.1	chrD05:48573407-48577354:+	evm.TU.Gh_D05G3174	gi|823216700|ref|XP_012441045.1|	1342	0	PREDICTED: KH domain-containing protein At2g38610-like isoform X1 [Gossypium raimondii]	gi|590653574|ref|XM_007033399.1|	642	0	Theobroma cacao RNA-binding KH domain-containing protein (TCM_019653) mRNA, complete cds	Q9ZVI3	457	3e-161	KH domain-containing protein At2g38610	YLR116w_1	83.6	5e-18	COG5176	pfam00013	KH_1	KH domain. KH motifs bind RNA in vitro. Autoantibodies to Nova, a KH domain protein, cause paraneoplastic opsoclonus ataxia.	.	GO:0005829|cytosol;GO:0005634|nucleus;	GO:0003723|RNA binding;	K14945	QKI; protein quaking
lnc_973	D04:12691835-12695131:+	evm.TU.Gh_D11G3147	0.933464	-87.1	chrD11:63957610-63967362:+	evm.TU.Gh_D11G3147	gi|823199613|ref|XP_012434969.1|	4656	0	PREDICTED: villin-3 isoform X1 [Gossypium raimondii]	gi|590635829|ref|XM_007028659.1|	1426	0	Theobroma cacao Villin 2 isoform 1 (TCM_024630) mRNA, complete cds	O81644	1121	0	Villin-2	.	.	.	.	pfam00626	Gelsolin	Gelsolin repeat.	GO:0051017|actin filament bundle assembly;GO:0051693|actin filament capping;	GO:0005737|cytoplasm;GO:0005856|cytoskeleton;	.	.	.
lnc_973	D04:12691835-12695131:+	evm.TU.Gh_D01G0503	0.995053	-87.1	chrD01:6217064-6218001:+	evm.TU.Gh_D01G0503	gi|823131583|ref|XP_012458529.1|	1376	0	PREDICTED: stem-specific protein TSJT1 [Gossypium raimondii]	gi|590608748|ref|XM_007021287.1|	526	0	Theobroma cacao Aluminum induced protein with YGL and LRDR motifs (TCM_031380) mRNA, complete cds	.	.	.	.	.	.	.	.	pfam12481	DUF3700	Aluminium induced protein. This domain family is found in eukaryotes, and is approximately 120 amino acids in length. There are two conserved sequence motifs: YGL and LRDR. This family is related to GATase enzyme domains.	.	.	.	.	.
lnc_973	D04:12691835-12695131:+	evm.TU.Gh_D01G0502	0.941698	-87.1	chrD01:6187439-6188846:-	evm.TU.Gh_D01G0502	gi|823131581|ref|XP_012458524.1|	1852	0	PREDICTED: CBS domain-containing protein CBSX5-like [Gossypium raimondii]	gi|590608751|ref|XM_007021288.1|	753	0	Theobroma cacao Cystathionine beta-synthase family protein isoform 1 (TCM_031381) mRNA, complete cds	.	.	.	.	.	.	.	.	pfam00571	CBS	CBS domain. CBS domains are small intracellular modules that pair together to form a stable globular domain. This family represents a single CBS domain. Pairs of these domains have been termed a Bateman domain. CBS domains have been shown to bind ligands with an adenosyl group such as AMP, ATP and S-AdoMet. CBS domains are found attached to a wide range of other protein domains suggesting that CB…	.	.	.	.	.
lnc_973	D04:12691835-12695131:+	evm.TU.Gh_A01G0194	0.927316	-87.1	chrA01:1971820-1976433:+	evm.TU.Gh_A01G0194	gi|823130343|ref|XP_012452992.1|	1853	0	PREDICTED: uncharacterized protein LOC105774981 [Gossypium raimondii]	gi|590660589|ref|XM_007035377.1|	596	0	Theobroma cacao RING/U-box superfamily protein (TCM_021113) mRNA, complete cds	F4JKK0	53.9	2e-06	Probable E3 ubiquitin ligase SUD1	.	.	.	.	pfam12906	RINGv	RING-variant domain.	GO:0042335|cuticle development;GO:0010143|cutin biosynthetic process;GO:0008299|isoprenoid biosynthetic process;GO:1900490|positive regulation of hydroxymethylglutaryl-CoA reductase (NADPH) activity;GO:0009414|response to water deprivation;GO:0010345|suberin biosynthetic process;GO:0010025|wax biosynthetic process;	GO:0016021|integral component of membrane;	GO:0016874|ligase activity;GO:0004842|ubiquitin-protein transferase activity;GO:0008270|zinc ion binding;	K10661	MARCH6, DOA10; E3 ubiquitin-protein ligase MARCH6 [EC:6.3.2.19]
lnc_973	D04:12691835-12695131:+	evm.TU.Gh_A01G1826	0.978645	-87.1	chrA01:98102362-98104496:-	evm.TU.Gh_A01G1826	gi|728844548|gb|KHG23991.1|	1051	6e-142	putative translation initiation factor IF-2 [Gossypium arboreum]	gi|590630964|ref|XM_007027369.1|	415	0	Theobroma cacao GATA zinc finger domain-containing protein 10 (TCM_022262) mRNA, complete cds	.	.	.	.	.	.	.	.	pfam13301	DUF4079	Protein of unknown function (DUF4079). This is an uncharacterized family of proteins.	.	.	.	.	.
lnc_973	D04:12691835-12695131:+	evm.TU.Gh_A05G1455	0.984987	-87.1	chrA05:15045561-15054022:+	evm.TU.Gh_A05G1455	gi|728820620|gb|KHG03848.1|	5944	0	Soluble starch synthase 3, chloroplastic/amyloplastic [Gossypium arboreum]	gi|590626145|ref|XM_007026022.1|	2151	0	Theobroma cacao Soluble starch synthase 3, chloroplastic/amyloplastic isoform 1 (TCM_030230) mRNA, complete cds	Q43846	1507	0	Soluble starch synthase 3, chloroplastic/amyloplastic	alr0031	338	9e-103	COG0297	pfam08323	Glyco_transf_5	Starch synthase catalytic domain.	GO:0019252|starch biosynthetic process;	GO:0009501|amyloplast;GO:0009507|chloroplast;	GO:0004373|glycogen (starch) synthase activity;GO:2001070|starch binding;GO:0009011|starch synthase activity;	.	.
lnc_973	D04:12691835-12695131:+	evm.TU.Gh_A07G1208	0.947661	-87.1	chrA07:26997118-26998121:-	evm.TU.Gh_A07G1208	gi|823124460|ref|XP_012480279.1|	1273	1e-175	PREDICTED: putative expansin-A17 [Gossypium raimondii]	gi|590720457|ref|XM_007051276.1|	417	0	Theobroma cacao Expansin A17, ALPHA 1.13,EXPA17, putative (TCM_004979) mRNA, complete cds	Q9ZSI1	382	1e-132	Putative expansin-A17	.	.	.	.	pfam03330	DPBB_1	Rare lipoprotein A (RlpA)-like double-psi beta-barrel. Rare lipoprotein A (RlpA) contains a conserved region that has the double-psi beta-barrel (DPBB) fold. The function of RlpA is not well understood, but it has been shown to act as a prc mutant suppressor in Escherichia coli. The DPBB fold is often an enzymatic domain. The members of this family are quite diverse, and if catalytic this family …	GO:0009664|plant-type cell wall organization;	GO:0005618|cell wall;GO:0005576|extracellular region;GO:0016020|membrane;	.	.	.
lnc_973	D04:12691835-12695131:+	evm.TU.Gh_A05G0126	0.910474	-87.1	chrA05:1424254-1427419:+	evm.TU.Gh_A05G0126	gi|823220596|ref|XP_012442999.1|	1794	0	PREDICTED: serine-threonine kinase receptor-associated protein-like [Gossypium raimondii]	gi|590577785|ref|XM_007013267.1|	801	0	Theobroma cacao Transducin/WD40 repeat-like superfamily protein isoform 1 (TCM_037985) mRNA, complete cds	Q54LT8	310	3e-102	Serine-threonine kinase receptor-associated protein	.	.	.	.	pfam00400	WD40	WD domain, G-beta repeat.	GO:0030512|negative regulation of transforming growth factor beta receptor signaling pathway;	.	.	K13137	STRAP, UNRIP; serine-threonine kinase receptor-associated protein
lnc_973	D04:12691835-12695131:+	evm.TU.Gh_A05G0122	0.955928	-87.1	chrA05:1385951-1388784:-	evm.TU.Gh_A05G0122	gi|728846626|gb|KHG26069.1|	2726	0	hypothetical protein F383_05868 [Gossypium arboreum]	gi|590577823|ref|XM_007013277.1|	959	0	Theobroma cacao Cytochrome P450 (TCM_038000) mRNA, complete cds	O48786	820	0	Cytochrome P450 734A1	AGc2890	145	5e-37	COG2124	pfam00067	p450	Cytochrome P450. Cytochrome P450s are haem-thiolate proteins involved in the oxidative degradation of various compounds. They are particularly well known for their role in the degradation of environmental toxins and mutagens. They can be divided into 4 classes, according to the method by which electrons from NAD(P)H are delivered to the catalytic site. Sequence conservation is relatively low with…	GO:0010268|brassinosteroid homeostasis;GO:0016131|brassinosteroid metabolic process;GO:0040008|regulation of growth;GO:0009741|response to brassinosteroid;	GO:0016021|integral component of membrane;	GO:0020037|heme binding;GO:0005506|iron ion binding;GO:0016705|oxidoreductase activity, acting on paired donors, with incorporation or reduction of molecular oxygen;GO:0008395|steroid hydroxylase activity;	K15639	CYP734A1, BAS1; PHYB activation tagged suppressor 1 [EC:1.14.-.-]
lnc_973	D04:12691835-12695131:+	evm.TU.Gh_A05G0123	0.997258	-87.1	chrA05:1406708-1408724:-	evm.TU.Gh_A05G0123	gi|823230201|ref|XP_012447835.1|	1336	0	PREDICTED: uncharacterized protein LOC105770995 isoform X1 [Gossypium raimondii]	gi|590577800|ref|XM_007013271.1|	614	0	Theobroma cacao RING/FYVE/PHD zinc finger superfamily protein (TCM_037992) mRNA, complete cds	.	.	.	.	.	.	.	.	pfam12906	RINGv	RING-variant domain.	.	.	.	.	.
lnc_973	D04:12691835-12695131:+	evm.TU.Gh_Sca005636G01	0.995746	-87.1	chrscaffold5636:8755-11422:-	evm.TU.Gh_Sca005636G01	gi|728819804|gb|KHG03411.1|	2178	0	Tubby-like F-box protein 8 [Gossypium arboreum]	gi|331687439|gb|JF498592.1|	1221	0	Gossypium hirsutum F-box protein mRNA, complete cds	.	.	.	.	.	.	.	.	pfam01167	Tub	Tub family.	.	.	.	.	.
lnc_973	D04:12691835-12695131:+	evm.TU.Gh_D09G1149	0.908148	-87.1	chrD09:38134732-38138918:-	evm.TU.Gh_D09G1149	gi|823173712|ref|XP_012485539.1|	3962	0	PREDICTED: uncharacterized protein LOC105799492 [Gossypium raimondii]	gi|590635894|ref|XM_007028673.1|	1578	0	Theobroma cacao Uncharacterized protein isoform 1 (TCM_024639) mRNA, complete cds	.	.	.	.	.	.	.	.	pfam03385	DUF288	Protein of unknown function, DUF288.	.	.	.	.	.
lnc_973	D04:12691835-12695131:+	evm.TU.Gh_A05G0128	0.992622	-87.1	chrA05:1431906-1434068:-	evm.TU.Gh_A05G0128	gi|823229892|ref|XP_012447686.1|	1998	0	PREDICTED: uncharacterized protein LOC105770870 isoform X3 [Gossypium raimondii]	gi|590577758|ref|XM_007013260.1|	756	0	Theobroma cacao SOUL heme-binding family protein isoform 1 (TCM_037981) mRNA, complete cds	Q9SR77	86.7	9e-18	Heme-binding-like protein At3g10130, chloroplastic	.	.	.	.	pfam04832	SOUL	SOUL heme-binding protein. This family represents a group of putative heme-binding proteins. Our family includes archaeal and bacterial homologues.	.	GO:0009507|chloroplast;GO:0009535|chloroplast thylakoid membrane;GO:0010287|plastoglobule;	.	.	.
lnc_973	D04:12691835-12695131:+	evm.TU.Gh_D09G0217	0.969747	-87.1	chrD09:6812039-6813583:-	evm.TU.Gh_D09G0217	gi|823167641|ref|XP_012483727.1|	2436	0	PREDICTED: uncharacterized protein LOC105798272 [Gossypium raimondii]	gi|590649441|ref|XM_007032348.1|	445	0	Theobroma cacao P-loop containing nucleoside triphosphate hydrolases superfamily protein (TCM_018290) mRNA, complete cds	Q54DY9	121	1e-28	Probable mitochondrial chaperone BCS1-B	SPAC644.07	114	1e-26	COG0465	pfam14363	AAA_assoc	Domain associated at C-terminal with AAA. This domain is found in association with the AAA family, pfam00004.	GO:0051131|chaperone-mediated protein complex assembly;GO:0034551|mitochondrial respiratory chain complex III assembly;GO:0071806|protein transmembrane transport;	GO:0016021|integral component of membrane;GO:0005743|mitochondrial inner membrane;GO:0005739|mitochondrion;	GO:0005524|ATP binding;GO:0008320|protein transmembrane transporter activity;	K08900	BCS1; mitochondrial chaperone BCS1
lnc_973	D04:12691835-12695131:+	evm.TU.Gh_D07G2009	0.975048	-87.1	chrD07:49756497-49758203:-	evm.TU.Gh_D07G2009	gi|823127060|ref|XP_012492389.1|	1589	0	PREDICTED: putative quinone-oxidoreductase homolog, chloroplastic [Gossypium raimondii]	gi|38016530|gb|AY429443.1|	685	0	Gossypium barbadense fiber quinone-oxidoreductase mRNA, partial cds	Q9SV68	434	6e-151	Putative quinone-oxidoreductase homolog, chloroplastic	lin0622	133	4e-35	COG0604	pfam08240	ADH_N	Alcohol dehydrogenase GroES-like domain. This is the catalytic domain of alcohol dehydrogenases. Many of them contain an inserted zinc binding domain. This domain has a GroES-like structure.	.	GO:0009507|chloroplast;GO:0009941|chloroplast envelope;GO:0009706|chloroplast inner membrane;GO:0009535|chloroplast thylakoid membrane;GO:0005886|plasma membrane;GO:0005773|vacuole;	GO:0016491|oxidoreductase activity;GO:0008270|zinc ion binding;	.	.
lnc_973	D04:12691835-12695131:+	evm.TU.Gh_D07G2002	0.959044	-87.1	chrD07:49665743-49667148:-	evm.TU.Gh_D07G2002	gi|763743370|gb|KJB10869.1|	2005	0	hypothetical protein B456_001G229700, partial [Gossypium raimondii]	gi|590713404|ref|XM_007049572.1|	622	0	Theobroma cacao AGC, putative (TCM_002718) mRNA, complete cds	Q9LSF1	431	1e-146	Serine/threonine-protein kinase OXI1	.	.	.	.	pfam00069	Pkinase	Protein kinase domain.	GO:0006952|defense response;GO:0035556|intracellular signal transduction;GO:0006468|protein phosphorylation;GO:0006979|response to oxidative stress;GO:0009611|response to wounding;	GO:0005737|cytoplasm;GO:0005886|plasma membrane;	GO:0005524|ATP binding;GO:0016301|kinase activity;GO:0004672|protein kinase activity;GO:0019901|protein kinase binding;GO:0004674|protein serine/threonine kinase activity;	.	.
lnc_973	D04:12691835-12695131:+	evm.TU.Gh_D07G2001	0.982586	-87.1	chrD07:49634893-49644161:+	evm.TU.Gh_D07G2001	gi|763784244|gb|KJB51315.1|	900	2e-109	hypothetical protein B456_008G211700 [Gossypium raimondii]	gi|590670900|ref|XM_007038125.1|	325	1e-168	Theobroma cacao TUDOR-SN protein 1 isoform 3 (TCM_014786) mRNA, complete cds	Q78PY7	82	3e-15	Staphylococcal nuclease domain-containing protein 1	SPBC19F8.04c	49.3	6e-06	COG1525	pfam00565	SNase	Staphylococcal nuclease homologue. Present in all three domains of cellular life. Four copies in the transcriptional coactivator p100: these, however, appear to lack the active site residues of Staphylococcal nuclease. Positions 14 (Asp-21), 34 (Arg-35), 39 (Asp-40), 42 (Glu-43) and 110 (Arg-87) [SNase numbering in parentheses] are thought to be involved in substrate-binding and catalysis.	GO:0001649|osteoblast differentiation;GO:0035194|posttranscriptional gene silencing by RNA;GO:0006355|regulation of transcription, DNA-templated;GO:0006351|transcription, DNA-templated;	GO:0005737|cytoplasm;GO:0097433|dense body;GO:0070062|extracellular exosome;GO:0042470|melanosome;GO:0016020|membrane;GO:0005739|mitochondrion;GO:0005634|nucleus;GO:0016442|RISC complex;	GO:0004518|nuclease activity;GO:0044822|poly(A) RNA binding;GO:0003712|transcription cofactor activity;	K15979	SND1; staphylococcal nuclease domain-containing protein 1
lnc_973	D04:12691835-12695131:+	evm.TU.Gh_A05G3759	0.934941	-87.1	chrscaffold1216_A05:32670-34067:-	evm.TU.Gh_A05G3759	gi|763791800|gb|KJB58796.1|	1239	4e-171	hypothetical protein B456_009G226600 [Gossypium raimondii]	gi|590596393|ref|XM_007018262.1|	350	0	Theobroma cacao Phosphoglycerate mutase family protein, putative (TCM_034569) mRNA, complete cds	Q9FGF0	253	5e-82	Phosphoglycerate mutase-like protein 1	SPAC5H10.03	68.6	3e-13	COG0406	pfam00300	His_Phos_1	Histidine phosphatase superfamily (branch 1). The histidine phosphatase superfamily is so named because catalysis centres on a conserved His residue that is transiently phosphorylated during the catalytic cycle. Other conserved residues contribute to a 'phosphate pocket' and interact with the phospho group of substrate before, during and after its transfer to the His residue. Structure and sequen…	.	GO:0005829|cytosol;	.	.	.
lnc_973	D04:12691835-12695131:+	evm.TU.Gh_D13G1624	0.91923	-87.1	chrD13:49449637-49462951:+	evm.TU.Gh_D13G1624	gi|823259704|ref|XP_012462564.1|	3255	0	PREDICTED: protein PAT1 homolog 1-like [Gossypium raimondii]	gi|590612027|ref|XM_007022207.1|	1232	0	Theobroma cacao Topoisomerase II-associated protein PAT1, putative (TCM_032439) mRNA, complete cds	A2RRV3	63.9	3e-09	Protein PAT1 homolog 1	.	.	.	.	pfam09770	PAT1	Topoisomerase II-associated protein PAT1. Members of this family are necessary for accurate chromosome transmission during cell division.	GO:0033962|cytoplasmic mRNA processing body assembly;GO:0000290|deadenylation-dependent decapping of nuclear-transcribed mRNA;	GO:0000932|cytoplasmic mRNA processing body;GO:0016607|nuclear speck;GO:0016605|PML body;	GO:0003723|RNA binding;	K12617	PATL1, PAT1; DNA topoisomerase 2-associated protein PAT1
lnc_973	D04:12691835-12695131:+	evm.TU.Gh_D13G1625	0.927468	-87.1	chrD13:49464206-49469558:-	evm.TU.Gh_D13G1625	gi|823260961|ref|XP_012463207.1|	5148	0	PREDICTED: BTB/POZ domain-containing protein At1g04390 isoform X2 [Gossypium raimondii]	gi|590612053|ref|XM_007022214.1|	1726	0	Theobroma cacao BTB/POZ domain-containing protein, putative isoform 1 (TCM_032447) mRNA, complete cds	P93820	833	0	BTB/POZ domain-containing protein At1g04390	.	.	.	.	pfam00651	BTB	BTB/POZ domain. The BTB (for BR-C, ttk and bab) or POZ (for Pox virus and Zinc finger) domain is present near the N-terminus of a fraction of zinc finger (pfam00096) proteins and in proteins that contain the pfam01344 motif such as Kelch and a family of pox virus proteins. The BTB/POZ domain mediates homomeric dimerization and in some instances heteromeric dimerization. The structure of the dimer…	GO:0016567|protein ubiquitination;	.	.	.	.
lnc_973	D04:12691835-12695131:+	evm.TU.Gh_A05G3753	0.9983	-87.1	chrscaffold1215_A05:118698-121259:+	evm.TU.Gh_A05G3753	gi|823226114|ref|XP_012445871.1|	1817	0	PREDICTED: WAT1-related protein At4g08290 [Gossypium raimondii]	gi|590598877|ref|XM_007018963.1|	664	0	Theobroma cacao Nodulin MtN21 /EamA-like transporter family protein isoform 1 (TCM_035089) mRNA, complete cds	Q9SUF1	426	4e-146	WAT1-related protein At4g08290	.	.	.	.	pfam00892	EamA	EamA-like transporter family. This family includes many hypothetical membrane proteins of unknown function. Many of the proteins contain two copies of the aligned region. The family used to be known as DUF6.	.	GO:0016021|integral component of membrane;	GO:0022857|transmembrane transporter activity;	.	.
lnc_973	D04:12691835-12695131:+	evm.TU.Gh_A05G3754	0.962876	-87.1	chrscaffold1215_A05:125685-127589:+	evm.TU.Gh_A05G3754	gi|728837075|gb|KHG16518.1|	1962	0	Auxin-induced 5NG4 [Gossypium arboreum]	gi|153805697|gb|EF643508.1|	1116	0	Gossypium hirsutum nodulin family protein (NLP) mRNA, complete cds	Q501F8	483	1e-168	WAT1-related protein At4g08300	.	.	.	.	pfam00892	EamA	EamA-like transporter family. This family includes many hypothetical membrane proteins of unknown function. Many of the proteins contain two copies of the aligned region. The family used to be known as DUF6.	.	GO:0016021|integral component of membrane;	GO:0022857|transmembrane transporter activity;	.	.
lnc_973	D04:12691835-12695131:+	evm.TU.Gh_A05G3755	0.986982	-87.1	chrscaffold1215_A05:131581-133608:+	evm.TU.Gh_A05G3755	gi|823226112|ref|XP_012445870.1|	1979	0	PREDICTED: WAT1-related protein At4g08300-like [Gossypium raimondii]	gi|153805697|gb|EF643508.1|	951	0	Gossypium hirsutum nodulin family protein (NLP) mRNA, complete cds	Q501F8	489	1e-170	WAT1-related protein At4g08300	.	.	.	.	pfam00892	EamA	EamA-like transporter family. This family includes many hypothetical membrane proteins of unknown function. Many of the proteins contain two copies of the aligned region. The family used to be known as DUF6.	.	GO:0016021|integral component of membrane;	GO:0022857|transmembrane transporter activity;	.	.
lnc_973	D04:12691835-12695131:+	evm.TU.Gh_D08G2705	0.998211	-87.1	chrscaffold4255_D08:5132-9514:+	evm.TU.Gh_D08G2705	gi|823153114|ref|XP_012476392.1|	3845	0	PREDICTED: 4-hydroxy-3-methylbut-2-en-1-yl diphosphate synthase (ferredoxin), chloroplastic isoform X1 [Gossypium raimondii]	gi|590590402|ref|XM_007016662.1|	1602	0	Theobroma cacao 4-hydroxy-3-methylbut-2-enyl diphosphate synthase isoform 1 (TCM_042044) mRNA, complete cds	F4K0E8	1322	0	4-hydroxy-3-methylbut-2-en-1-yl diphosphate synthase (ferredoxin), chloroplastic	CT057	331	5e-102	COG0821	pfam04551	GcpE	GcpE protein. In a variety of organisms, including plants and several eubacteria, isoprenoids are synthesized by the mevalonate-independent 2-C-methyl-D-erythritol 4-phosphate (MEP) pathway. Although different enzymes of this pathway have been described, the terminal biosynthetic steps of the MEP pathway have not been fully elucidated. GcpE gene of Escherichia coli is involved in this pathway.	GO:0019288|isopentenyl diphosphate biosynthetic process, methylerythritol 4-phosphate pathway;GO:0009617|response to bacterium;GO:0009862|systemic acquired resistance, salicylic acid mediated signaling pathway;GO:0016114|terpenoid biosynthetic process;	GO:0009507|chloroplast;GO:0009941|chloroplast envelope;GO:0009570|chloroplast stroma;	GO:0051539|4 iron, 4 sulfur cluster binding;GO:0046429|4-hydroxy-3-methylbut-2-en-1-yl diphosphate synthase activity;GO:0005506|iron ion binding;	.	.
lnc_973	D04:12691835-12695131:+	evm.TU.Gh_A05G2189	0.992255	-87.1	chrA05:25211707-25213350:-	evm.TU.Gh_A05G2189	gi|823227387|ref|XP_012446519.1|	2872	0	PREDICTED: galactose oxidase [Gossypium raimondii]	gi|590593943|ref|XM_007017654.1|	856	0	Theobroma cacao Glyoxal oxidase-related protein (TCM_034166) mRNA, complete cds	P0CS93	85.5	3e-16	Galactose oxidase	.	.	.	.	pfam07250	Glyoxal_oxid_N	Glyoxal oxidase N-terminus. This family represents the N-terminus (approximately 300 residues) of a number of plant and fungal glyoxal oxidase enzymes. Glyoxal oxidase catalyses the oxidation of aldehydes to carboxylic acids, coupled with reduction of dioxygen to hydrogen peroxide. It is an essential component of the extracellular lignin degradation pathways of the wood-rot fungus Phanerochaete c…	.	GO:0005576|extracellular region;	GO:0045480|galactose oxidase activity;GO:0046872|metal ion binding;	.	.
lnc_973	D04:12691835-12695131:+	evm.TU.Gh_D08G2702	0.975806	-87.1	chrscaffold4254_D08:12285-14658:+	evm.TU.Gh_D08G2702	gi|823153799|ref|XP_012476745.1|	1762	0	PREDICTED: caffeic acid 3-O-methyltransferase-like [Gossypium raimondii]	.	.	.	.	P28002	329	1e-108	Caffeic acid 3-O-methyltransferase	.	.	.	.	pfam00891	Methyltransf_2	O-methyltransferase. This family includes a range of O-methyltransferases. These enzymes utilize S-adenosyl methionine.	GO:0009809|lignin biosynthetic process;	.	GO:0047763|caffeate O-methyltransferase activity;	.	.
lnc_973	D04:12691835-12695131:+	evm.TU.Gh_A12G0260	0.991939	-87.1	chrA12:4188936-4190505:-	evm.TU.Gh_A12G0260	gi|763780427|gb|KJB47498.1|	836	6e-112	hypothetical protein B456_008G029500 [Gossypium raimondii]	gi|590685681|ref|XM_007042103.1|	301	1e-155	Theobroma cacao Adenine nucleotide alpha hydrolases-like superfamily protein isoform 1 (TCM_006869) mRNA, complete cds	.	.	.	.	.	.	.	.	pfam00582	Usp	Universal stress protein family. The universal stress protein UspA is a small cytoplasmic bacterial protein whose expression is enhanced when the cell is exposed to stress agents. UspA enhances the rate of cell survival during prolonged exposure to such conditions, and may provide a general "stress endurance" activity. The crystal structure of Haemophilus influenzae UspA reveals an alpha/beta fol…	.	.	.	.	.
lnc_973	D04:12691835-12695131:+	evm.TU.Gh_D07G1063	0.96207	-87.1	chrD07:15100883-15104560:+	evm.TU.Gh_D07G1063	gi|763741537|gb|KJB09036.1|	2175	0	hypothetical protein B456_001G120600 [Gossypium raimondii]	gi|590587129|ref|XM_007015828.1|	831	0	Theobroma cacao Kinase superfamily protein (TCM_041475) mRNA, complete cds	Q39183	412	3e-136	Serine/threonine-protein kinase D6PKL2	.	.	.	.	pfam00069	Pkinase	Protein kinase domain.	GO:0009734|auxin-activated signaling pathway;GO:0010540|basipetal auxin transport;GO:0035556|intracellular signal transduction;GO:0006468|protein phosphorylation;	GO:0005737|cytoplasm;GO:0005730|nucleolus;GO:0005634|nucleus;GO:0005886|plasma membrane;	GO:0005524|ATP binding;GO:0016301|kinase activity;GO:0004672|protein kinase activity;GO:0004674|protein serine/threonine kinase activity;	K08286	E2.7.11.-; protein-serine/threonine kinase [EC:2.7.11.-]
lnc_973	D04:12691835-12695131:+	evm.TU.Gh_D07G1069	0.993779	-87.1	chrD07:15147674-15152535:-	evm.TU.Gh_D07G1069	gi|823123643|ref|XP_012476681.1|	2388	0	PREDICTED: fatty acyl-CoA reductase 3-like [Gossypium raimondii]	gi|590587023|ref|XM_007015801.1|	759	0	Theobroma cacao Jojoba acyl CoA reductase-related male sterility protein (TCM_041453) mRNA, complete cds	Q93ZB9	575	0	Fatty acyl-CoA reductase 3	.	.	.	.	pfam07993	NAD_binding_4	Male sterility protein. This family represents the C-terminal region of the male sterility protein in a number of arabidopsis and drosophila. A sequence-related jojoba acyl CoA reductase is also included.	GO:0006629|lipid metabolic process;GO:0035336|long-chain fatty-acyl-CoA metabolic process;GO:0010345|suberin biosynthetic process;GO:0010025|wax biosynthetic process;	GO:0005783|endoplasmic reticulum;	GO:0080019|fatty-acyl-CoA reductase (alcohol-forming) activity;	K13356	FAR; fatty acyl-CoA reductase [EC:1.2.1.-]
lnc_973	D04:12691835-12695131:+	evm.TU.Gh_D05G3792	0.917206	-87.1	chrscaffold4063_D05:19871-22386:+	evm.TU.Gh_D05G3792	gi|823228491|ref|XP_012447002.1|	1586	0	PREDICTED: UDP-galactose transporter 2-like [Gossypium raimondii]	gi|590601152|ref|XM_007019533.1|	734	0	Theobroma cacao Nucleotide-sugar transporter family protein isoform 1 (TCM_035708) mRNA, complete cds	Q9SRE4	249	6e-78	UDP-galactose transporter 2	.	.	.	.	pfam03151	TPT	Triose-phosphate Transporter family. This family includes transporters with a specificity for triose phosphate.	GO:0015783|GDP-fucose transport;GO:0009833|plant-type primary cell wall biogenesis;GO:0009624|response to nematode;GO:0072334|UDP-galactose transmembrane transport;GO:0015786|UDP-glucose transport;	GO:0005794|Golgi apparatus;GO:0016021|integral component of membrane;	GO:0015297|antiporter activity;GO:0005457|GDP-fucose transmembrane transporter activity;GO:0022857|transmembrane transporter activity;GO:0005459|UDP-galactose transmembrane transporter activity;GO:0005460|UDP-glucose transmembrane transporter activity;	.	.
lnc_973	D04:12691835-12695131:+	evm.TU.Gh_D05G3798	0.940805	-87.1	chrscaffold4065_D05:28431-31111:-	evm.TU.Gh_D05G3798	gi|823226705|ref|XP_012446178.1|	2181	0	PREDICTED: tubby-like F-box protein 8 [Gossypium raimondii]	gi|331687439|gb|JF498592.1|	1260	0	Gossypium hirsutum F-box protein mRNA, complete cds	.	.	.	.	.	.	.	.	pfam01167	Tub	Tub family.	.	.	.	.	.
lnc_973	D04:12691835-12695131:+	evm.TU.Gh_A02G1100	0.952254	-87.1	chrA02:56291271-56302620:-	evm.TU.Gh_A02G1100	gi|590599735|ref|XP_007019265.1|	2496	0	Wall-associated kinase 2, putative [Theobroma cacao]	gi|590599734|ref|XM_007019203.1|	600	0	Theobroma cacao Wall-associated kinase 2, putative (TCM_035274) mRNA, complete cds	Q9LMP1	179	3e-45	Wall-associated receptor kinase 2	BS_yloP_1	85.1	8e-17	COG0515	pfam07714	Pkinase_Tyr	Protein tyrosine kinase.	GO:0009992|cellular water homeostasis;GO:0009755|hormone-mediated signaling pathway;GO:0009311|oligosaccharide metabolic process;GO:0046777|protein autophosphorylation;GO:0009751|response to salicylic acid;GO:0007178|transmembrane receptor protein serine/threonine kinase signaling pathway;GO:0009826|unidimensional cell growth;	GO:0005623|cell;GO:0016021|integral component of membrane;GO:0009506|plasmodesma;	GO:0005524|ATP binding;GO:0005509|calcium ion binding;GO:0001653|peptide receptor activity;GO:0030247|polysaccharide binding;GO:0004675|transmembrane receptor protein serine/threonine kinase activity;GO:0031625|ubiquitin protein ligase binding;	.	.
lnc_973	D04:12691835-12695131:+	evm.TU.Gh_A02G1106	0.991585	-87.1	chrA02:58196766-58198867:+	evm.TU.Gh_A02G1106	gi|728850159|gb|KHG29602.1|	1957	0	Allergen Act d 3 [Gossypium arboreum]	gi|317174283|gb|HQ526502.1|	1051	0	Gossypium herbaceum clone NBRI_C2_745 simple sequence repeat marker, mRNA sequence	.	.	.	.	.	.	.	.	pfam04862	DUF642	Protein of unknown function (DUF642). This family represents a duplicated conserved region found in a number of uncharacterized plant proteins, potentially in the stem. There is a conserved CGP sequence motif.	.	.	.	.	.
lnc_973	D04:12691835-12695131:+	evm.TU.Gh_A02G1105	0.905903	-87.1	chrA02:58176005-58176955:+	evm.TU.Gh_A02G1105	gi|22094359|gb|AAM91886.1|	815	3e-96	putative polyprotein [Oryza sativa Japonica Group]	gi|312032509|gb|AC243076.1|	823	0	Gossypium arboreum clone GAH047E15-jmp, complete sequence	P10978	147	3e-37	Retrovirus-related Pol polyprotein from transposon TNT 1-94	.	.	.	.	pfam14227	UBN2_2	gag-polypeptide of LTR copia-type. This family is found in Plants and fungi, and contains LTR-polyproteins, or retrotransposons of the copia-type.	GO:0015074|DNA integration;	.	GO:0004190|aspartic-type endopeptidase activity;GO:0004519|endonuclease activity;GO:0003676|nucleic acid binding;GO:0003964|RNA-directed DNA polymerase activity;GO:0008270|zinc ion binding;	.	.
lnc_973	D04:12691835-12695131:+	evm.TU.Gh_D13G0424	0.973102	-87.1	chrD13:4753161-4757975:-	evm.TU.Gh_D13G0424	gi|823263116|ref|XP_012464321.1|	3532	0	PREDICTED: receptor protein kinase-like protein At4g34220 [Gossypium raimondii]	gi|590686923|ref|XM_007042458.1|	446	0	Theobroma cacao Interleukin-1 receptor-associated kinase, putative (TCM_007133) mRNA, complete cds	Q94C77	691	0	Receptor protein kinase-like protein At4g34220	Cgl2127_1	81.6	2e-15	COG0515	pfam00069	Pkinase	Protein kinase domain.	.	GO:0016021|integral component of membrane;	GO:0005524|ATP binding;GO:0004672|protein kinase activity;	.	.
lnc_973	D04:12691835-12695131:+	evm.TU.Gh_D08G2470	0.93496	-87.1	chrD08:64569929-64573740:-	evm.TU.Gh_D08G2470	gi|763759727|gb|KJB27058.1|	2443	0	hypothetical protein B456_004G275100 [Gossypium raimondii]	gi|590579057|ref|XM_007013620.1|	742	0	Theobroma cacao RING/U-box superfamily protein isoform 1 (TCM_038259) mRNA, complete cds	Q84W40	64.7	9e-10	RING-H2 finger protein ATL11	ECU07g0330	53.1	8e-07	COG5540	pfam13639	zf-RING_2	Ring finger domain.	GO:0016567|protein ubiquitination;	GO:0016021|integral component of membrane;	GO:0008270|zinc ion binding;	.	.
lnc_973	D04:12691835-12695131:+	evm.TU.Gh_A03G1898	0.920082	-87.1	chrA03:99852316-99853638:-	evm.TU.Gh_A03G1898	gi|823161445|ref|XP_012480592.1|	2291	0	PREDICTED: F-box/WD repeat-containing protein 7 [Gossypium raimondii]	gi|590682552|ref|XM_007041312.1|	531	0	Theobroma cacao Transducin/WD40 repeat-like superfamily protein (TCM_006295) mRNA, complete cds	Q61FW2	103	3e-22	F-box/WD repeat-containing protein sel-10	all0283_3	94	9e-20	COG2319	pfam00400	WD40	WD domain, G-beta repeat.	.	.	.	K10260	FBXW7, SEL10; F-box and WD-40 domain protein 7
lnc_973	D04:12691835-12695131:+	evm.TU.Gh_A03G1897	0.940944	-87.1	chrA03:99847713-99847955:+	evm.TU.Gh_A03G1897	gi|763765569|gb|KJB32823.1|	384	2e-46	hypothetical protein B456_005G263600 [Gossypium raimondii]	.	.	.	.	.	.	.	.	.	.	.	.	pfam00370	FGGY_N	FGGY family of carbohydrate kinases, N-terminal domain. This domain adopts a ribonuclease H-like fold and is structurally related to the C-terminal domain.	.	.	.	.	.
lnc_973	D04:12691835-12695131:+	evm.TU.Gh_D11G1117	0.986002	-87.1	chrD11:10275041-10276222:-	evm.TU.Gh_D11G1117	gi|823187722|ref|XP_012490276.1|	2018	0	PREDICTED: S-adenosylmethionine synthase 2-like [Gossypium raimondii]	gi|590720147|ref|XM_007051189.1|	921	0	Theobroma cacao S-adenosylmethionine synthetase 2 isoform 1 (TCM_004913) mRNA, complete cds	Q9AT56	760	0	S-adenosylmethionine synthase 1	SPBC14F5.05c	472	3e-164	COG0192	pfam02772	S-AdoMet_synt_M	S-adenosylmethionine synthetase, central domain. The three domains of S-adenosylmethionine synthetase have the same alpha+beta fold.	GO:0006730|one-carbon metabolic process;GO:0006556|S-adenosylmethionine biosynthetic process;	GO:0005737|cytoplasm;	GO:0005524|ATP binding;GO:0046872|metal ion binding;GO:0004478|methionine adenosyltransferase activity;	.	.
lnc_973	D04:12691835-12695131:+	evm.TU.Gh_A02G1489	0.927776	-87.1	chrA02:81031005-81032665:+	evm.TU.Gh_A02G1489	gi|728830637|gb|KHG10080.1|	2314	0	tRNA-dihydrouridine(16/17) synthase [NAD (P)(+)]-like protein [Gossypium arboreum]	gi|590705175|ref|XM_007047301.1|	653	0	Theobroma cacao FMN-linked oxidoreductases superfamily protein (TCM_000679) mRNA, complete cds	Q6P1R4	283	5e-88	tRNA-dihydrouridine(16/17) synthase [NAD(P)(+)]-like	ECU07g1610	268	1e-84	COG0042	pfam01207	Dus	Dihydrouridine synthase (Dus). Members of this family catalyse the reduction of the 5,6-double bond of a uridine residue on tRNA. Dihydrouridine modification of tRNA is widely observed in prokaryotes and eukaryotes, and also in some archae. Most dihydrouridines are found in the D loop of t-RNAs. The role of dihydrouridine in tRNA is currently unknown, but may increase conformational flexibility o…	.	.	GO:0050660|flavin adenine dinucleotide binding;GO:0017150|tRNA dihydrouridine synthase activity;	K05542	DUS1; tRNA-dihydrouridine synthase 1 [EC:1.3.1.88]
lnc_973	D04:12691835-12695131:+	evm.TU.Gh_D13G0247	0.998119	-87.1	chrD13:2413564-2414012:+	evm.TU.Gh_D13G0247	gi|823262929|ref|XP_012464223.1|	327	1e-37	PREDICTED: uncharacterized protein LOC105783364 [Gossypium raimondii]	.	.	.	.	.	.	.	.	.	.	.	.	pfam15391	DUF4614	Domain of unknown function (DUF4614). This domain family is found in eukaryotes, and is approximately 180 amino acids in length. There is a conserved EALT sequence motif.	.	.	.	.	.
lnc_973	D04:12691835-12695131:+	evm.TU.Gh_D07G1849	0.951473	-87.1	chrD07:45036480-45040767:-	evm.TU.Gh_D07G1849	gi|823126424|ref|XP_012488757.1|	2356	0	PREDICTED: switch-associated protein 70-like [Gossypium raimondii]	gi|590710901|ref|XM_007048895.1|	1050	0	Theobroma cacao Pleckstrin domain-containing protein isoform 2 (TCM_001957) mRNA, complete cds	.	.	.	.	.	.	.	.	pfam00169	PH	PH domain. PH stands for pleckstrin homology.	.	.	.	.	.
lnc_973	D04:12691835-12695131:+	evm.TU.Gh_D10G2388	0.981967	-87.1	chrD10:62891283-62891942:+	evm.TU.Gh_D10G2388	gi|823250034|ref|XP_012457621.1|	1056	5e-144	PREDICTED: abscisic acid receptor PYL4-like [Gossypium raimondii]	gi|590561597|ref|XM_007008792.1|	209	2e-104	Theobroma cacao Polyketide cyclase/dehydrase and lipid transport superfamily protein (TCM_042432) mRNA, complete cds	Q9FLB1	238	2e-77	Abscisic acid receptor PYL5	.	.	.	.	pfam10604	Polyketide_cyc2	Polyketide cyclase / dehydrase and lipid transport. This family contains polyketide cylcases/dehydrases which are enzymes involved in polyketide synthesis. It also includes other proteins of the START superfamily.	GO:0009738|abscisic acid-activated signaling pathway;GO:0043086|negative regulation of catalytic activity;	GO:0005737|cytoplasm;GO:0005634|nucleus;GO:0005886|plasma membrane;	GO:0010427|abscisic acid binding;GO:0004864|protein phosphatase inhibitor activity;GO:0004872|receptor activity;	K14496	PYL; abscisic acid receptor PYR/PYL family
lnc_973	D04:12691835-12695131:+	evm.TU.Gh_D10G2384	0.973814	-87.1	chrD10:62839393-62843192:+	evm.TU.Gh_D10G2384	gi|823246244|ref|XP_012455789.1|	3067	0	PREDICTED: arginyl-tRNA--protein transferase 2-like [Gossypium raimondii]	gi|590562203|ref|XM_007008957.1|	1193	0	Theobroma cacao Arginine-tRNA protein transferase 1, putative isoform 1 (TCM_042538) mRNA, complete cds	Q9ZT48	619	0	Arginyl-tRNA--protein transferase 1	SPAC3C7.07c	113	2e-26	COG2935	pfam04377	ATE_C	Arginine-tRNA-protein transferase, C terminus. This family represents the C terminal region of the enzyme arginine-tRNA-protein transferase (EC 2.3.2.8), which catalyses the post-translational conjugation of arginine to the N terminus of a protein. In eukaryotes, this functions as part of the N-end rule pathway of protein degradation by conjugating a destabilizing amino acid to the amino terminal…	GO:0010150|leaf senescence;GO:0016598|protein arginylation;GO:0050994|regulation of lipid catabolic process;GO:0010029|regulation of seed germination;GO:0009737|response to abscisic acid;	GO:0005737|cytoplasm;	GO:0004057|arginyltransferase activity;	K00685	ATE1, ate1; arginine-tRNA-protein transferase [EC:2.3.2.8]
lnc_973	D04:12691835-12695131:+	evm.TU.Gh_A09G1657	0.940235	-87.1	chrA09:70149821-70151282:-	evm.TU.Gh_A09G1657	gi|728843076|gb|KHG22519.1|	500	2e-63	L antigen family member 3 [Gossypium arboreum]	gi|590674134|ref|XM_007039020.1|	202	5e-101	Theobroma cacao Uncharacterized protein (TCM_015432) mRNA, complete cds	.	.	.	.	.	.	.	.	pfam09341	Pcc1	Transcription factor Pcc1. Pcc1 is a transcription factor that functions in regulating genes involved in cell cycle progression and polarised growth.	.	.	.	.	.
lnc_973	D04:12691835-12695131:+	evm.TU.Gh_A09G1656	0.932619	-87.1	chrA09:70147165-70149069:+	evm.TU.Gh_A09G1656	gi|763770144|gb|KJB37359.1|	1401	0	hypothetical protein B456_006G201700 [Gossypium raimondii]	gi|590674131|ref|XM_007039019.1|	373	0	Theobroma cacao ABL interactor-like protein 2 isoform 1 (TCM_015431) mRNA, complete cds	Q6NMC6	313	2e-103	Protein ABIL3	.	.	.	.	pfam13136	DUF3984	Protein of unknown function (DUF3984). This family of proteins is functionally uncharacterized. This family of proteins is found in eukaryotes. Proteins in this family are typically between 393 and 442 amino acids in length.	GO:0048364|root development;GO:0010090|trichome morphogenesis;	GO:0005737|cytoplasm;GO:0015630|microtubule cytoskeleton;	.	.	.
lnc_973	D04:12691835-12695131:+	evm.TU.Gh_A05G0290	0.920504	-87.1	chrA05:3301043-3304162:-	evm.TU.Gh_A05G0290	gi|823226672|ref|XP_012446161.1|	2596	0	PREDICTED: cytokinin dehydrogenase 7-like isoform X1 [Gossypium raimondii]	gi|590574489|ref|XM_007012355.1|	915	0	Theobroma cacao Cytokinin oxidase (TCM_037384) mRNA, complete cds	Q9FUJ1	666	0	Cytokinin dehydrogenase 7	all0324	116	2e-27	COG0277	pfam09265	Cytokin-bind	Cytokinin dehydrogenase 1, FAD and cytokinin binding. Members of this family adopt an alpha+beta sandwich structure with an antiparallel beta-sheet, in a ferredoxin-like fold. They are predominantly found in plant cytokinin dehydrogenase 1, where they are capable of binding both FAD and cytokinin substrates. The substrate displays a 'plug-into-socket' binding mode that seals the catalytic site an…	GO:0009823|cytokinin catabolic process;	.	GO:0019139|cytokinin dehydrogenase activity;GO:0050660|flavin adenine dinucleotide binding;GO:0008762|UDP-N-acetylmuramate dehydrogenase activity;	K00279	CKX; cytokinin dehydrogenase [EC:1.5.99.12]
lnc_973	D04:12691835-12695131:+	evm.TU.Gh_A05G0291	0.912569	-87.1	chrA05:3355753-3356568:+	evm.TU.Gh_A05G0291	gi|823216002|ref|XP_012440738.1|	1049	1e-143	PREDICTED: transcription factor MYB114-like isoform X2 [Gossypium raimondii]	gi|590574483|ref|XM_007012353.1|	327	4e-170	Theobroma cacao Myb domain protein 5 isoform 1 (TCM_037383) mRNA, complete cds	Q38850	173	1e-51	Transcription repressor MYB5	ECU11g1690	107	2e-27	COG5147	pfam00249	Myb_DNA-binding	Myb-like DNA-binding domain. This family contains the DNA binding domains from Myb proteins, as well as the SANT domain family.	GO:0048354|mucilage biosynthetic process involved in seed coat development;GO:0010468|regulation of gene expression;GO:0010214|seed coat development;GO:0006351|transcription, DNA-templated;GO:0010090|trichome morphogenesis;	GO:0005634|nucleus;	GO:0003677|DNA binding;GO:0003700|transcription factor activity, sequence-specific DNA binding;	K09422	MYBP; myb proto-oncogene protein, plant
lnc_973	D04:12691835-12695131:+	evm.TU.Gh_A05G0295	0.978089	-87.1	chrA05:3372775-3375032:+	evm.TU.Gh_A05G0295	gi|823221343|ref|XP_012443362.1|	1140	5e-156	PREDICTED: 40S ribosomal protein S3-3-like [Gossypium raimondii]	gi|590574433|ref|XM_007012338.1|	509	0	Theobroma cacao Ribosomal protein S3 family protein (TCM_037370) mRNA, complete cds	Q9FJA6	411	1e-144	40S ribosomal protein S3-3	SPBC16G5.14c	326	2e-111	COG0092	pfam00189	Ribosomal_S3_C	Ribosomal protein S3, C-terminal domain. This family contains a central domain pfam00013, hence the amino and carboxyl terminal domains are stored separately. This is a minimal carboxyl-terminal domain. Some are much longer.	GO:0009651|response to salt stress;GO:0006412|translation;	GO:0005829|cytosol;GO:0022626|cytosolic ribosome;GO:0022627|cytosolic small ribosomal subunit;GO:0016020|membrane;GO:0005730|nucleolus;GO:0009506|plasmodesma;	GO:0003723|RNA binding;GO:0003735|structural constituent of ribosome;	K02985	RP-S3e, RPS3; small subunit ribosomal protein S3e
lnc_973	D04:12691835-12695131:+	evm.TU.Gh_A05G0299	0.919276	-87.1	chrA05:3387391-3388752:-	evm.TU.Gh_A05G0299	gi|823229817|ref|XP_012447648.1|	1981	0	PREDICTED: uncharacterized protein LOC105770838 [Gossypium raimondii]	gi|590574391|ref|XM_007012327.1|	673	0	Theobroma cacao Uncharacterized protein (TCM_037363) mRNA, complete cds	.	.	.	.	.	.	.	.	pfam04979	IPP-2	Protein phosphatase inhibitor 2 (IPP-2). Protein phosphotase inhibitor 2 (IPP-2) is a phosphoprotein conserved among all eukaryotes, and it appears in both the nucleus and cytoplasm of tissue culture cells.	.	.	.	.	.
lnc_973	D04:12691835-12695131:+	evm.TU.Gh_A03G0854	0.999267	-87.1	chrA03:47803789-47806616:-	evm.TU.Gh_A03G0854	gi|823157524|ref|XP_012478646.1|	2047	0	PREDICTED: protein TWIN LOV 1 isoform X1 [Gossypium raimondii]	gi|590700728|ref|XM_007046172.1|	747	0	Theobroma cacao PAS/LOV protein B isoform 1 (TCM_011808) mRNA, complete cds	O64511	444	1e-152	Protein TWIN LOV 1	CC0285_1	110	4e-27	COG2202	pfam13426	PAS_9	PAS domain.	GO:0018298|protein-chromophore linkage;	GO:0005622|intracellular;	GO:0000155|phosphorelay sensor kinase activity;GO:0009881|photoreceptor activity;	.	.
lnc_973	D04:12691835-12695131:+	evm.TU.Gh_A10G0230	0.921718	-87.1	chrA10:2031402-2033319:+	evm.TU.Gh_A10G0230	gi|728848249|gb|KHG27692.1|	877	5e-118	1,3-beta-glucan synthase component bgs1 [Gossypium arboreum]	gi|590624773|ref|XM_007025637.1|	281	1e-144	Theobroma cacao DnaJ subfamily C member 22 (TCM_029919) mRNA, complete cds	.	.	.	.	.	.	.	.	pfam06749	DUF1218	Protein of unknown function (DUF1218). This family contains hypothetical plant proteins of unknown function. Family members contain a number of conserved cysteine residues.	.	.	.	.	.
lnc_973	D04:12691835-12695131:+	evm.TU.Gh_A06G1104	0.938611	-87.1	chrA06:68718653-68724429:+	evm.TU.Gh_A06G1104	gi|823236545|ref|XP_012450922.1|	4000	0	PREDICTED: uncharacterized protein LOC105773498 isoform X2 [Gossypium raimondii]	gi|590624722|ref|XM_007025622.1|	1574	0	Theobroma cacao WAPL protein, putative isoform 1 (TCM_029911) mRNA, complete cds	Q65Z40	74.7	3e-12	Wings apart-like protein homolog	.	.	.	.	pfam07814	WAPL	Wings apart-like protein regulation of heterochromatin. This family contains sequences expressed in eukaryotic organisms bearing high similarity to the WAPL conserved region of D. melanogaster wings apart-like protein. This protein is involved in the regulation of heterochromatin structure. hWAPL, the human homologue, is found to play a role in the development of cervical carcinogenesis, and is t…	GO:0051301|cell division;GO:0007067|mitotic nuclear division;GO:0035562|negative regulation of chromatin binding;GO:0008156|negative regulation of DNA replication;GO:0045875|negative regulation of sister chromatid cohesion;GO:0048146|positive regulation of fibroblast proliferation;GO:0071168|protein localization to chromatin;GO:0060623|regulation of chromosome condensation;GO:0051983|regulation o…	GO:0000785|chromatin;GO:0008278|cohesin complex;GO:0005737|cytoplasm;GO:0043231|intracellular membrane-bounded organelle;GO:0015630|microtubule cytoskeleton;GO:0005654|nucleoplasm;GO:0005634|nucleus;GO:0000795|synaptonemal complex;	.	.	.
lnc_973	D04:12691835-12695131:+	evm.TU.Gh_A10G0662	0.938006	-87.1	chrA10:11048194-11066260:-	evm.TU.Gh_A10G0662	gi|728825152|gb|KHG06123.1|	4308	0	Phospholipase D alpha 1 [Gossypium arboreum]	gi|291192059|gb|GU569957.1|	2376	0	Gossypium hirsutum PLDalpha isoform 1 (PLDalpha) mRNA, PLDalpha-1 allele, complete cds, alternatively spliced	Q41142	1478	0	Phospholipase D alpha 1	ECU11g1180	156	2e-38	COG1502	pfam12357	PLD_C	Phospholipase D C terminal. This domain family is found in eukaryotes, and is approximately 70 amino acids in length. The family is found in association with pfam00168, pfam00614. There is a conserved FPD sequence motif. This family is the C terminal of phospholipase D. PLD is a major plant lipid-degrading enzyme which is involved in signal transduction.	GO:0016042|lipid catabolic process;GO:0046470|phosphatidylcholine metabolic process;	GO:0005783|endoplasmic reticulum;GO:0005886|plasma membrane;GO:0009536|plastid;GO:0005773|vacuole;	GO:0005509|calcium ion binding;GO:0070290|N-acylphosphatidylethanolamine-specific phospholipase D activity;GO:0004630|phospholipase D activity;	.	.
lnc_973	D04:12691835-12695131:+	evm.TU.Gh_D13G1528	0.991716	-87.1	chrD13:47302211-47322792:+	evm.TU.Gh_D13G1528	gi|823259468|ref|XP_012462444.1|	2649	0	PREDICTED: beta-glucosidase 18-like isoform X1 [Gossypium raimondii]	gi|590608686|ref|XM_007021270.1|	819	0	Theobroma cacao Beta-glucosidase 45, putative (TCM_031367) mRNA, complete cds	Q7XSK0	547	0	Beta-glucosidase 18	BH1923	272	7e-83	COG2723	pfam00232	Glyco_hydro_1	Glycosyl hydrolase family 1.	GO:0005975|carbohydrate metabolic process;	.	GO:0008422|beta-glucosidase activity;	.	.
lnc_973	D04:12691835-12695131:+	evm.TU.Gh_D05G0488	0.965163	-87.1	chrD05:3890484-3891407:-	evm.TU.Gh_D05G0488	gi|763787815|gb|KJB54811.1|	1488	0	hypothetical protein B456_009G050100 [Gossypium raimondii]	.	.	.	.	Q9ZV31	70.9	3e-12	U-box domain-containing protein 12	.	.	.	.	pfam14668	RICTOR_V	Rapamycin-insensitive companion of mTOR, domain 5. Rictor appears to serve as a scaffolding protein that is important for maintaining mTORC2 integrity. The mammalian target of rapamycin (mTOR) is a conserved Ser/Thr kinase that forms two functionally distinct complexes, mTROC1 and mTORC2, important for nutrient and growth-factor signalling. These long eukaryotic proteins carry several well-conser…	.	.	GO:0016874|ligase activity;GO:0004842|ubiquitin-protein transferase activity;	.	.
lnc_973	D04:12691835-12695131:+	evm.TU.Gh_D05G0487	0.9945	-87.1	chrD05:3885598-3887044:-	evm.TU.Gh_D05G0487	gi|823229142|ref|XP_012447311.1|	1895	0	PREDICTED: GDSL esterase/lipase 1-like [Gossypium raimondii]	gi|590688564|ref|XM_007042924.1|	569	0	Theobroma cacao GDSL-motif lipase 2, putative (TCM_007496) mRNA, complete cds	Q9FLN0	365	2e-122	GDSL esterase/lipase 1	all3634	70.1	2e-12	COG3240	pfam00657	Lipase_GDSL	GDSL-like Lipase/Acylhydrolase.	GO:0042742|defense response to bacterium;GO:0050832|defense response to fungus;GO:0009817|defense response to fungus, incompatible interaction;GO:0009866|induced systemic resistance, ethylene mediated signaling pathway;GO:0009871|jasmonic acid and ethylene-dependent systemic resistance, ethylene mediated signaling pathway;GO:0016042|lipid catabolic process;GO:0009620|response to fungus;GO:0009751…	GO:0005615|extracellular space;GO:0005622|intracellular;	GO:0016298|lipase activity;	.	.
lnc_973	D04:12691835-12695131:+	evm.TU.Gh_D05G0484	0.995985	-87.1	chrD05:3869368-3873973:-	evm.TU.Gh_D05G0484	gi|823224514|ref|XP_012445026.1|	4759	0	PREDICTED: uncharacterized protein LOC105769126 [Gossypium raimondii]	gi|590573485|ref|XM_007012073.1|	2097	0	Theobroma cacao Uncharacterized protein isoform 1 (TCM_037198) mRNA, complete cds	.	.	.	.	.	.	.	.	pfam05664	DUF810	Protein of unknown function (DUF810). This family consists of several plant proteins of unknown function.	.	.	.	.	.
lnc_973	D04:12691835-12695131:+	evm.TU.Gh_A05G2407	0.973648	-87.1	chrA05:30014771-30021417:+	evm.TU.Gh_A05G2407	gi|728816673|gb|KHG02217.1|	2156	0	Xylose isomerase -like protein [Gossypium arboreum]	gi|166977498|gb|EU373003.1|	1046	0	Gossypium hirsutum gland development related protein 10-like mRNA, partial sequence	Q9FKK7	712	0	Xylose isomerase	TM1667	434	8e-148	COG2115	pfam01261	AP_endonuc_2	Xylose isomerase-like TIM barrel. This TIM alpha/beta barrel structure is found in xylose isomerase and in endonuclease IV (EC:3.1.21.2). This domain is also found in the N termini of bacterial myo-inositol catabolism proteins. These are involved in the myo-inositol catabolism pathway, and is required for growth on myo-inositol in Rhizobium leguminosarum bv. viciae.	GO:0042732|D-xylose metabolic process;GO:0006098|pentose-phosphate shunt;	GO:0005783|endoplasmic reticulum;GO:0005794|Golgi apparatus;GO:0005774|vacuolar membrane;GO:0005773|vacuole;	GO:0046872|metal ion binding;GO:0009045|xylose isomerase activity;	K01805	xylA; xylose isomerase [EC:5.3.1.5]
lnc_973	D04:12691835-12695131:+	evm.TU.Gh_A05G2403	0.990642	-87.1	chrA05:29879039-29879579:+	evm.TU.Gh_A05G2403	gi|728838344|gb|KHG17787.1|	442	4e-55	Altered inheritance rate of mitochondria 38 [Gossypium arboreum]	gi|590569939|ref|XM_007011147.1|	124	1e-57	Theobroma cacao Hypoxia-responsive family protein (TCM_045421) mRNA, complete cds	.	.	.	.	.	.	.	.	pfam04588	HIG_1_N	Hypoxia induced protein conserved region. This family is found in proteins thought to be involved in the response to hypoxia. Family members mostly come from diverse eukaryotic organisms however eubacterial members have been identified. This region is found at the N-terminus of the member proteins which are predicted to be transmembrane.	.	.	.	.	.
lnc_973	D04:12691835-12695131:+	evm.TU.Gh_D09G0053	0.913902	-87.1	chrD09:1381826-1389721:+	evm.TU.Gh_D09G0053	gi|823166946|ref|XP_012483423.1|	3797	0	PREDICTED: uncharacterized protein LOC105798070 [Gossypium raimondii]	gi|590709473|ref|XM_007048501.1|	807	0	Theobroma cacao Uncharacterized protein isoform 1 (TCM_001617) mRNA, complete cds	.	.	.	.	.	.	.	.	pfam03364	Polyketide_cyc	Polyketide cyclase / dehydrase and lipid transport. This family contains polyketide cylcases/dehydrases which are enzymes involved in polyketide synthesis. The family also includes proteins which are involved in the binding/transport of lipids.	.	.	.	.	.
lnc_973	D04:12691835-12695131:+	evm.TU.Gh_A05G2408	0.951377	-87.1	chrA05:30039133-30048337:+	evm.TU.Gh_A05G2408	gi|728829797|gb|KHG09240.1|	3532	0	hypothetical protein F383_16006 [Gossypium arboreum]	gi|590569622|ref|XM_007011059.1|	1118	0	Theobroma cacao Agglutinin-like protein ALA1, putative isoform 1 (TCM_045335) mRNA, complete cds	.	.	.	.	.	.	.	.	pfam14897	EpsG	EpsG family. This family of proteins are related to the EpsG protein from B. subtilis. These proteins are likely glycosyl transferases belonging to the membrane protein GT-C clan.	.	.	.	.	.
lnc_973	D04:12691835-12695131:+	evm.TU.Gh_D05G1538	0.97163	-87.1	chrD05:13923091-13924466:+	evm.TU.Gh_D05G1538	gi|823220823|ref|XP_012443117.1|	988	2e-132	PREDICTED: 50S ribosomal protein L21, mitochondrial-like [Gossypium raimondii]	gi|590624499|ref|XM_007025558.1|	473	0	Theobroma cacao Ribosomal protein L21 (TCM_029868) mRNA, complete cds	Q8L9A0	204	8e-63	50S ribosomal protein L21, mitochondrial	CAC1257	59.3	1e-10	COG0261	pfam00829	Ribosomal_L21p	Ribosomal prokaryotic L21 protein.	GO:0009567|double fertilization forming a zygote and endosperm;GO:0009553|embryo sac development;GO:0000741|karyogamy;GO:0010197|polar nucleus fusion;GO:0009555|pollen development;GO:0007338|single fertilization;GO:0006412|translation;	GO:0005739|mitochondrion;GO:0005840|ribosome;	GO:0019843|rRNA binding;GO:0003735|structural constituent of ribosome;	K02888	RP-L21, MRPL21, rplU; large subunit ribosomal protein L21
lnc_973	D04:12691835-12695131:+	evm.TU.Gh_A13G1268	0.974971	-87.1	chrA13:66849906-66852542:-	evm.TU.Gh_A13G1268	gi|823262991|ref|XP_012464257.1|	1010	2e-137	PREDICTED: ras-related protein RABA1f [Gossypium raimondii]	gi|590609748|ref|XM_007021561.1|	274	1e-140	Theobroma cacao RAB GTPase A1F (TCM_031673) mRNA, complete cds	Q9FJH0	366	5e-128	Ras-related protein RABA1f	SPAC18G6.03	249	1e-82	COG1100	pfam00071	Ras	Ras family. Includes sub-families Ras, Rab, Rac, Ral, Ran, Rap Ypt1 and more. Shares P-loop motif with GTP_EFTU, arf and myosin_head. See pfam00009 pfam00025, pfam00063. As regards Rab GTPases, these are important regulators of vesicle formation, motility and fusion. They share a fold in common with all Ras GTPases: this is a six-stranded beta-sheet surrounded by five alpha-helices.	GO:0006886|intracellular protein transport;GO:0032482|Rab protein signal transduction;	GO:0005768|endosome;GO:0005886|plasma membrane;	GO:0005525|GTP binding;GO:0003924|GTPase activity;	.	.
lnc_973	D04:12691835-12695131:+	evm.TU.Gh_D11G1099	0.964741	-87.1	chrD11:10017781-10026277:-	evm.TU.Gh_D11G1099	gi|823187647|ref|XP_012490253.1|	1627	0	PREDICTED: probable WRKY transcription factor 47 [Gossypium raimondii]	gi|519683870|gb|JX577765.1|	181	1e-88	Gossypium hirsutum clone NBRI_GE9657 microsatellite sequence	Q9XEC3	92	1e-18	Probable WRKY transcription factor 42	.	.	.	.	pfam03106	WRKY	WRKY DNA -binding domain.	GO:0045892|negative regulation of transcription, DNA-templated;GO:0006351|transcription, DNA-templated;	GO:0005634|nucleus;	GO:0043565|sequence-specific DNA binding;GO:0003700|transcription factor activity, sequence-specific DNA binding;GO:0044212|transcription regulatory region DNA binding;	.	.
lnc_973	D04:12691835-12695131:+	evm.TU.Gh_D07G0502	0.999596	-87.1	chrD07:5602605-5659170:-	evm.TU.Gh_D07G0502	gi|823121651|ref|XP_012467739.1|	5636	0	PREDICTED: pleiotropic drug resistance protein 1-like [Gossypium raimondii]	gi|590618171|ref|XM_007023920.1|	1819	0	Theobroma cacao Pleiotropic drug resistance 12 (TCM_028448) mRNA, complete cds	Q9M9E1	152	5e-36	ABC transporter G family member 40	.	.	.	.	pfam01061	ABC2_membrane	ABC-2 type transporter.	GO:0080168|abscisic acid transport;GO:0006952|defense response;GO:0006855|drug transmembrane transport;GO:0015692|lead ion transport;GO:0009723|response to ethylene;GO:0009753|response to jasmonic acid;GO:0010193|response to ozone;GO:0009751|response to salicylic acid;GO:0046865|terpenoid transport;	GO:0016021|integral component of membrane;GO:0005886|plasma membrane;	GO:0005524|ATP binding;GO:0016887|ATPase activity;	.	.
lnc_973	D04:12691835-12695131:+	evm.TU.Gh_A03G0531	0.985956	-87.1	chrA03:12913402-12913842:-	evm.TU.Gh_A03G0531	gi|823142352|ref|XP_012470975.1|	186	3e-15	PREDICTED: glycine-rich cell wall structural protein 2-like [Gossypium raimondii]	.	.	.	.	.	.	.	.	.	.	.	.	pfam11199	DUF2891	Protein of unknown function (DUF2891). This is a bacterial family of uncharacterized proteins.	.	.	.	.	.
lnc_973	D04:12691835-12695131:+	evm.TU.Gh_D05G0569	0.938088	-87.1	chrD05:4572178-4574422:+	evm.TU.Gh_D05G0569	gi|823226043|ref|XP_012445833.1|	3328	0	PREDICTED: E3 ubiquitin-protein ligase KEG-like [Gossypium raimondii]	gi|590572369|ref|XM_007011772.1|	1168	0	Theobroma cacao Kinase superfamily protein isoform 1 (TCM_036981) mRNA, complete cds	Q9FY48	57	5e-07	E3 ubiquitin-protein ligase KEG	.	.	.	.	pfam00069	Pkinase	Protein kinase domain.	GO:0009738|abscisic acid-activated signaling pathway;GO:0006952|defense response;GO:0048589|developmental growth;GO:0016197|endosomal transport;GO:0045324|late endosome to vacuole transport;GO:0009788|negative regulation of abscisic acid-activated signaling pathway;GO:0016567|protein ubiquitination;GO:0009737|response to abscisic acid;GO:0032940|secretion by cell;	GO:0005769|early endosome;GO:0005802|trans-Golgi network;	GO:0005524|ATP binding;GO:0016874|ligase activity;GO:0004672|protein kinase activity;GO:0043621|protein self-association;GO:0004674|protein serine/threonine kinase activity;GO:0004842|ubiquitin-protein transferase activity;GO:0008270|zinc ion binding;	.	.
lnc_973	D04:12691835-12695131:+	evm.TU.Gh_D05G0568	0.978873	-87.1	chrD05:4561018-4562159:-	evm.TU.Gh_D05G0568	gi|823219254|ref|XP_012442362.1|	1062	1e-144	PREDICTED: auxin-responsive protein IAA29 [Gossypium raimondii]	gi|590572404|ref|XM_007011782.1|	305	8e-158	Theobroma cacao Leucine-rich repeat transmembrane protein kinase (TCM_036986) mRNA, complete cds	Q93WC4	138	5e-38	Auxin-responsive protein IAA29	.	.	.	.	pfam02309	AUX_IAA	AUX/IAA family. Transcription of the AUX/IAA family of genes is rapidly induced by the plant hormone auxin. Some members of this family are longer and contain an N terminal DNA binding domain. The function of this region is uncertain.	GO:0009734|auxin-activated signaling pathway;GO:0009733|response to auxin;GO:0010218|response to far red light;GO:0010114|response to red light;GO:0006351|transcription, DNA-templated;	GO:0005634|nucleus;	GO:0003700|transcription factor activity, sequence-specific DNA binding;	K14484	IAA; auxin-responsive protein IAA
lnc_973	D04:12691835-12695131:+	evm.TU.Gh_D11G2082	0.98074	-87.1	chrD11:29769005-29770314:-	evm.TU.Gh_D11G2082	gi|728818565|gb|KHG02849.1|	1771	0	Transcription factor bHLH93 -like protein [Gossypium arboreum]	gi|590706336|ref|XM_007047632.1|	631	0	Theobroma cacao DNA binding protein, putative isoform 1 (TCM_000915) mRNA, complete cds	Q9LSL1	271	2e-86	Transcription factor bHLH93	.	.	.	.	pfam00010	HLH	Helix-loop-helix DNA-binding domain.	GO:0007275|multicellular organismal development;GO:0006351|transcription, DNA-templated;	GO:0005634|nucleus;	GO:0003677|DNA binding;GO:0003700|transcription factor activity, sequence-specific DNA binding;	.	.
lnc_973	D04:12691835-12695131:+	evm.TU.Gh_D10G0505	0.995956	-87.1	chrD10:4793137-4795147:+	evm.TU.Gh_D10G0505	gi|823247008|ref|XP_012456182.1|	961	6e-129	PREDICTED: dnaJ homolog subfamily B member 6 isoform X1 [Gossypium raimondii]	gi|590621179|ref|XM_007024665.1|	471	0	Theobroma cacao Chaperone DnaJ-domain containing protein isoform 3 (TCM_029213) mRNA, complete cds	Q4R7Y5	77.4	1e-15	DnaJ homolog subfamily B member 6	NMA1461_1	67	2e-13	COG2214	pfam00226	DnaJ	DnaJ domain. DnaJ domains (J-domains) are associated with hsp70 heat-shock system and it is thought that this domain mediates the interaction. DnaJ-domain is therefore part of a chaperone (protein folding) system. The T-antigens, although not in Prosite are confirmed as DnaJ containing domains from literature.	.	GO:0005634|nucleus;GO:0048471|perinuclear region of cytoplasm;GO:0030018|Z disc;	.	.	.
lnc_973	D04:12691835-12695131:+	evm.TU.Gh_D13G1789	0.959961	-87.1	chrD13:52826125-52829243:-	evm.TU.Gh_D13G1789	gi|823263681|ref|XP_012464601.1|	2592	0	PREDICTED: inositol phosphorylceramide glucuronosyltransferase 1 [Gossypium raimondii]	gi|590641787|ref|XM_007030268.1|	1017	0	Theobroma cacao Plant glycogenin-like starch initiation protein 6 isoform 1 (TCM_026135) mRNA, complete cds	Q8GWB7	700	0	Inositol phosphorylceramide glucuronosyltransferase 1	SMc04081	82.8	1e-16	COG5597	pfam01501	Glyco_transf_8	Glycosyl transferase family 8. This family includes enzymes that transfer sugar residues to donor molecules. Members of this family are involved in lipopolysaccharide biosynthesis and glycogen synthesis. This family includes Lipopolysaccharide galactosyltransferase, lipopolysaccharide glucosyltransferase 1, and glycogenin glucosyltransferase.	GO:0046513|ceramide biosynthetic process;	GO:0005768|endosome;GO:0005794|Golgi apparatus;GO:0000139|Golgi membrane;GO:0016021|integral component of membrane;GO:0016020|membrane;GO:0005802|trans-Golgi network;	GO:0015020|glucuronosyltransferase activity;GO:0046872|metal ion binding;GO:1990482|sphingolipid alpha-glucuronosyltransferase activity;	.	.
lnc_973	D04:12691835-12695131:+	evm.TU.Gh_D13G1788	0.909333	-87.1	chrD13:52789600-52794880:-	evm.TU.Gh_D13G1788	gi|823260205|ref|XP_012462823.1|	2682	0	PREDICTED: zinc finger CCHC domain-containing protein 8-like isoform X1 [Gossypium raimondii]	gi|590653230|ref|XM_007033302.1|	870	0	Theobroma cacao Proline-rich spliceosome-associated family protein / zinc knuckle family protein, putative isoform 1 (TCM_019539) mRNA, complete cds	Q6DD45	103	1e-21	Zinc finger CCHC domain-containing protein 8	.	.	.	.	pfam04046	PSP	PSP. Proline rich domain found in numerous spliceosome associated proteins.	.	GO:0005654|nucleoplasm;	GO:0003676|nucleic acid binding;GO:0008270|zinc ion binding;	K13128	ZCCHC8; zinc finger CCHC domain-containing protein 8
lnc_973	D04:12691835-12695131:+	evm.TU.Gh_D09G2076	0.968351	-87.1	chrD09:48088294-48094328:+	evm.TU.Gh_D09G2076	gi|823178467|ref|XP_012487149.1|	5131	0	PREDICTED: protein TIME FOR COFFEE-like isoform X5 [Gossypium raimondii]	gi|590657950|ref|XM_007034649.1|	2455	0	Theobroma cacao Time for coffee, putative isoform 1 (TCM_020585) mRNA, complete cds	Q94KE2	141	3e-32	Protein TIME FOR COFFEE	.	.	.	.	pfam15439	NYAP_N	Neuronal tyrosine-phosphorylated phosphoinositide-3-kinase adapter. NYAP_N is an N-terminal family of eukaryotic proteins that are substrates of tyrosine kinase in the brain. When first identified, the family members were referred to as unconventional myosin XVI, or Myr 8. However, proteins have now been identified as being integrally involved in neuronal function and morphogenesis. The family is…	GO:0048511|rhythmic process;	GO:0005634|nucleus;	.	.	.
lnc_973	D04:12691835-12695131:+	evm.TU.Gh_D09G2073	0.991708	-87.1	chrD09:48054143-48058186:+	evm.TU.Gh_D09G2073	gi|823178446|ref|XP_012487141.1|	2612	0	PREDICTED: sugar transport protein 13 [Gossypium raimondii]	gi|590657944|ref|XM_007034647.1|	976	0	Theobroma cacao Major facilitator superfamily protein (TCM_020583) mRNA, complete cds	Q94AZ2	868	0	Sugar transport protein 13	.	.	.	.	pfam00083	Sugar_tr	Sugar (and other) transporter.	GO:0046323|glucose import;GO:0035428|hexose transmembrane transport;GO:0015749|monosaccharide transport;GO:0009737|response to abscisic acid;GO:0009651|response to salt stress;GO:0009414|response to water deprivation;	GO:0005887|integral component of plasma membrane;GO:0005886|plasma membrane;GO:0009506|plasmodesma;	GO:0009679|hexose:proton symporter activity;GO:0005358|high-affinity hydrogen:glucose symporter activity;GO:0015145|monosaccharide transmembrane transporter activity;	.	.
lnc_973	D04:12691835-12695131:+	evm.TU.Gh_A02G0894	0.990018	-87.1	chrA02:32028445-32031441:+	evm.TU.Gh_A02G0894	gi|728839501|gb|KHG18944.1|	2051	0	Acyl-[acyl-carrier-protein] desaturase, chloroplastic [Gossypium arboreum]	gi|590654559|ref|XM_007033669.1|	597	0	Theobroma cacao Plant stearoyl-acyl-carrier-protein desaturase family protein (TCM_019858) mRNA, complete cds	P22337	652	0	Acyl-[acyl-carrier-protein] desaturase, chloroplastic	.	.	.	.	pfam03405	FA_desaturase_2	Fatty acid desaturase.	GO:0006633|fatty acid biosynthetic process;	GO:0009507|chloroplast;	GO:0045300|acyl-[acyl-carrier-protein] desaturase activity;GO:0046872|metal ion binding;	K03921	DESA1; acyl-[acyl-carrier-protein] desaturase [EC:1.14.19.2]
lnc_973	D04:12691835-12695131:+	evm.TU.Gh_D12G2422	0.992111	-87.1	chrD12:57255919-57266925:+	evm.TU.Gh_D12G2422	gi|823214515|ref|XP_012440010.1|	11418	0	PREDICTED: glutamate synthase 1 [NADH], chloroplastic isoform X1 [Gossypium raimondii]	gi|590673872|ref|XM_007038947.1|	4679	0	Theobroma cacao NADH-dependent glutamate synthase 1 isoform 3 (TCM_015379) mRNA, partial cds	Q9LV03	3759	0	Glutamate synthase 1 [NADH], chloroplastic	SPAPB1E7.07_2	986	0	COG0069	pfam01645	Glu_synthase	Conserved region in glutamate synthase. This family represents a region of the glutamate synthase protein. This region is expressed as a separate subunit in the glutamate synthase alpha subunit from archaebacteria, or part of a large multidomain enzyme in other organisms. The aligned region of these proteins contains a putative FMN binding site and Fe-S cluster.	GO:0019676|ammonia assimilation cycle;GO:0048589|developmental growth;GO:0006537|glutamate biosynthetic process;GO:0097054|L-glutamate biosynthetic process;GO:0046686|response to cadmium ion;GO:0009735|response to cytokinin;	GO:0009507|chloroplast;GO:0009570|chloroplast stroma;GO:0005737|cytoplasm;GO:0009536|plastid;	GO:0051538|3 iron, 4 sulfur cluster binding;GO:0050660|flavin adenine dinucleotide binding;GO:0010181|FMN binding;GO:0016040|glutamate synthase (NADH) activity;GO:0005506|iron ion binding;	K00264	GLT1; glutamate synthase (NADPH/NADH) [EC:1.4.1.13 1.4.1.14]
lnc_973	D04:12691835-12695131:+	evm.TU.Gh_A02G0899	0.916619	-87.1	chrA02:32458392-32466783:+	evm.TU.Gh_A02G0899	gi|728846974|gb|KHG26417.1|	4362	0	hypothetical protein F383_04408 [Gossypium arboreum]	gi|590653585|ref|XM_007033402.1|	1653	0	Theobroma cacao Leucine-rich repeat protein kinase family protein isoform 1 (TCM_019659) mRNA, complete cds	C0LGD7	1003	0	Probable LRR receptor-like serine/threonine-protein kinase At1g06840	Cgl2127_1	89.7	5e-18	COG0515	pfam07714	Pkinase_Tyr	Protein tyrosine kinase.	.	GO:0016021|integral component of membrane;GO:0005886|plasma membrane;	GO:0005524|ATP binding;GO:0004674|protein serine/threonine kinase activity;	.	.
lnc_973	D04:12691835-12695131:+	evm.TU.Gh_D12G2423	0.956334	-87.1	chrD12:57268196-57270574:+	evm.TU.Gh_D12G2423	gi|823214521|ref|XP_012440013.1|	3871	0	PREDICTED: pentatricopeptide repeat-containing protein At3g49170, chloroplastic [Gossypium raimondii]	gi|590673825|ref|XM_007038935.1|	1419	0	Theobroma cacao Tetratricopeptide repeat-like superfamily protein (TCM_015369) mRNA, complete cds	Q5G1T1	886	0	Pentatricopeptide repeat-containing protein At3g49170, chloroplastic	.	.	.	.	pfam13041	PPR_2	PPR repeat family. This repeat has no known function. It is about 35 amino acids long and is found in up to 18 copies in some proteins. The family appears to be greatly expanded in plants and fungi. The repeat has been called PPR.	GO:0009793|embryo development ending in seed dormancy;	GO:0009507|chloroplast;	.	.	.
lnc_973	D04:12691835-12695131:+	evm.TU.Gh_A03G1226	0.99312	-87.1	chrA03:86748732-86754321:+	evm.TU.Gh_A03G1226	gi|823159155|ref|XP_012479407.1|	1759	0	PREDICTED: RNA-binding protein 25 isoform X1 [Gossypium raimondii]	gi|590694443|ref|XM_007044548.1|	1791	0	Theobroma cacao Splicing factor PWI domain-containing protein / RNA recognition motif-containing protein isoform 1 (TCM_010310) mRNA, complete cds	P49756	114	1e-24	RNA-binding protein 25	.	.	.	.	pfam01480	PWI	PWI domain.	GO:0006397|mRNA processing;GO:0000381|regulation of alternative mRNA splicing, via spliceosome;GO:0042981|regulation of apoptotic process;GO:0008380|RNA splicing;	GO:0005737|cytoplasm;GO:0016607|nuclear speck;GO:0005654|nucleoplasm;GO:0005681|spliceosomal complex;	GO:0003729|mRNA binding;GO:0000166|nucleotide binding;GO:0044822|poly(A) RNA binding;	K12822	RBM25, S164; RNA-binding protein 25
lnc_973	D04:12691835-12695131:+	evm.TU.Gh_A03G1227	0.981035	-87.1	chrA03:86755721-86758306:+	evm.TU.Gh_A03G1227	gi|823162249|ref|XP_012481058.1|	2723	0	PREDICTED: probable receptor-like protein kinase At5g18500, partial [Gossypium raimondii]	gi|590694208|ref|XM_007044483.1|	585	0	Theobroma cacao Serine-threonine protein kinase, putative (TCM_010245) mRNA, complete cds	Q8LEB6	211	8e-60	Probable receptor-like protein kinase At5g18500	Cgl2127_1	102	1e-22	COG0515	pfam00069	Pkinase	Protein kinase domain.	.	GO:0016021|integral component of membrane;GO:0005886|plasma membrane;	GO:0005524|ATP binding;GO:0004674|protein serine/threonine kinase activity;	.	.
lnc_973	D04:12691835-12695131:+	evm.TU.Gh_A03G1222	0.988741	-87.1	chrA03:86599810-86601849:+	evm.TU.Gh_A03G1222	gi|728845004|gb|KHG24447.1|	3253	0	Polygalacturonase non-catalytic subunit protein [Gossypium arboreum]	gi|590694536|ref|XM_007044574.1|	1062	0	Theobroma cacao Polygalacturonase 2 (TCM_010347) mRNA, complete cds	P92990	846	0	Probable polygalacturonase non-catalytic subunit JP650	.	.	.	.	pfam03181	BURP	BURP domain. The BURP domain is found at the C-terminus of several different plant proteins. It was named after the proteins in which it was first identified: the BNM2 clone-derived protein from Brassica napus; USPs and USP-like proteins; RD22 from Arabidopsis thaliana; and PG1beta from Lycopersicon esculentum. This domain is around 230 amino acid residues long. It possesses the following conserv…	.	GO:0048046|apoplast;GO:0005618|cell wall;	.	.	.
lnc_973	D04:12691835-12695131:+	evm.TU.Gh_D12G2421	0.976983	-87.1	chrD12:57229354-57233541:+	evm.TU.Gh_D12G2421	gi|823214513|ref|XP_012440009.1|	3398	0	PREDICTED: probable plastid-lipid-associated protein 14, chloroplastic [Gossypium raimondii]	gi|590673895|ref|XM_007038953.1|	1162	0	Theobroma cacao OBP3-responsive gene 1 isoform 2 (TCM_015384) mRNA, complete cds	Q9LV04	812	0	Probable plastid-lipid-associated protein 14, chloroplastic	.	.	.	.	pfam04755	PAP_fibrillin	PAP_fibrillin. This family identifies a conserved region found in a number of plastid lipid-associated proteins (PAPs), and in a number of putative fibrillin proteins.	.	GO:0009507|chloroplast;	GO:0005524|ATP binding;GO:0004672|protein kinase activity;	.	.
lnc_973	D04:12691835-12695131:+	evm.TU.Gh_A03G1229	0.980598	-87.1	chrA03:86766784-86770208:-	evm.TU.Gh_A03G1229	gi|763783127|gb|KJB50198.1|	1291	2e-172	hypothetical protein B456_008G158500 [Gossypium raimondii]	gi|590694229|ref|XM_007044489.1|	500	0	Theobroma cacao Aldehyde dehydrogenase 2B4 (TCM_010250) mRNA, complete cds	Q8S528	107	4e-24	Aldehyde dehydrogenase family 2 member B7, mitochondrial	SPAC9E9.09c	296	3e-94	COG1012	pfam00171	Aldedh	Aldehyde dehydrogenase family. This family of dehydrogenases act on aldehyde substrates. Members use NADP as a cofactor. The family includes the following members: The prototypical members are the aldehyde dehydrogenases EC:1.2.1.3. Succinate-semialdehyde dehydrogenase EC:1.2.1.16. Lactaldehyde dehydrogenase EC:1.2.1.22. Benzaldehyde dehydrogenase EC:1.2.1.28. Methylmalonate-semialdehyde dehydrog…	.	GO:0005759|mitochondrial matrix;	GO:0004029|aldehyde dehydrogenase (NAD) activity;	K00128	E1.2.1.3; aldehyde dehydrogenase (NAD+) [EC:1.2.1.3]
lnc_973	D04:12691835-12695131:+	evm.TU.Gh_D10G1426	0.983678	-87.1	chrD10:30515769-30517959:+	evm.TU.Gh_D10G1426	gi|823242564|ref|XP_012453953.1|	2272	0	PREDICTED: vacuolar amino acid transporter 1 [Gossypium raimondii]	gi|590656997|ref|XM_007034371.1|	689	0	Theobroma cacao Transmembrane amino acid transporter family protein (TCM_020379) mRNA, complete cds	P47082	96.7	4e-20	Vacuolar amino acid transporter 1	YJR001w	96.7	1e-20	COG0814	pfam01490	Aa_trans	Transmembrane amino acid transporter protein. This transmembrane region is found in many amino acid transporters including UNC-47 and MTR. UNC-47 encodes a vesicular amino butyric acid (GABA) transporter, (VGAT). UNC-47 is predicted to have 10 transmembrane domains. MTR is a N system amino acid transporter system protein involved in methyltryptophan resistance. Other members of this family includ…	GO:0003333|amino acid transmembrane transport;GO:0006865|amino acid transport;GO:0015803|branched-chain amino acid transport;GO:0098655|cation transmembrane transport;GO:0006812|cation transport;GO:0006868|glutamine transport;GO:1902475|L-alpha-amino acid transmembrane transport;GO:0015807|L-amino acid transport;GO:0015804|neutral amino acid transport;GO:0015828|tyrosine transport;GO:0007034|vacu…	GO:0000324|fungal-type vacuole;GO:0000329|fungal-type vacuole membrane;GO:0016021|integral component of membrane;	GO:0015186|L-glutamine transmembrane transporter activity;GO:0015188|L-isoleucine transmembrane transporter activity;GO:0005302|L-tyrosine transmembrane transporter activity;	K15015	SLC32A, VGAT; solute carrier family 32 (vesicular inhibitory amino acid transporter)
lnc_973	D04:12691835-12695131:+	evm.TU.Gh_A10G0689	0.930573	-87.1	chrA10:11649794-11650927:-	evm.TU.Gh_A10G0689	gi|823247835|ref|XP_012456583.1|	1997	0	PREDICTED: F-box protein CPR30-like [Gossypium raimondii]	gi|590618084|ref|XM_007023896.1|	336	7e-175	Theobroma cacao F-box family protein (TCM_028415) mRNA, complete cds	Q9SU30	179	3e-50	F-box protein CPR30	.	.	.	.	pfam00646	F-box	F-box domain. This domain is approximately 50 amino acids long, and is usually found in the N-terminal half of a variety of proteins. Two motifs that are commonly found associated with the F-box domain are the leucine rich repeats (LRRs; pfam00560 and pfam07723) and the WD repeat (pfam00400). The F-box domain has a role in mediating protein-protein interactions in a variety of contexts, such as p…	GO:0031348|negative regulation of defense response;GO:0042177|negative regulation of protein catabolic process;GO:0009626|plant-type hypersensitive response;GO:0016567|protein ubiquitination;	GO:0005737|cytoplasm;GO:0005634|nucleus;	.	.	.
lnc_973	D04:12691835-12695131:+	evm.TU.Gh_A10G0688	0.913831	-87.1	chrA10:11647396-11647728:-	evm.TU.Gh_A10G0688	gi|823250017|ref|XP_012457613.1|	558	3e-71	PREDICTED: uncharacterized protein LOC105778447 [Gossypium raimondii]	.	.	.	.	.	.	.	.	.	.	.	.	pfam09591	DUF2463	Protein of unknown function (DUF2463). This protein is found in eukaryotic, parasitic microsporidia. Its function is unknown.	.	.	.	.	.
lnc_973	D04:12691835-12695131:+	evm.TU.Gh_A10G0685	0.975356	-87.1	chrA10:11569738-11570883:-	evm.TU.Gh_A10G0685	gi|728842187|gb|KHG21630.1|	1831	0	Adenosylhomocysteinase [Gossypium arboreum]	gi|590618028|ref|XM_007023884.1|	513	0	Theobroma cacao Uncharacterized protein (TCM_028364) mRNA, complete cds	.	.	.	.	.	.	.	.	pfam04862	DUF642	Protein of unknown function (DUF642). This family represents a duplicated conserved region found in a number of uncharacterized plant proteins, potentially in the stem. There is a conserved CGP sequence motif.	.	.	.	.	.
lnc_973	D04:12691835-12695131:+	evm.TU.Gh_A10G0687	0.973076	-87.1	chrA10:11588126-11591847:-	evm.TU.Gh_A10G0687	gi|763745900|gb|KJB13339.1|	358	1e-37	hypothetical protein B456_002G069300 [Gossypium raimondii]	gi|590609331|ref|XM_007021446.1|	153	2e-73	Theobroma cacao Bifunctional methylthioribulose-1-phosphate dehydratase/enolase-phosphatase E1, putative (TCM_031540) mRNA, complete cds	B9N1F9	142	3e-38	Probable bifunctional methylthioribulose-1-phosphate dehydratase/enolase-phosphatase E1	SPAC20H4.05c	67.4	3e-13	COG0235	pfam00596	Aldolase_II	Class II Aldolase and Adducin N-terminal domain. This family includes class II aldolases and adducins which have not been ascribed any enzymatic function.	GO:0019509|L-methionine biosynthetic process from methylthioadenosine;GO:0019284|L-methionine biosynthetic process from S-adenosylmethionine;	GO:0005737|cytoplasm;	GO:0043715|2,3-diketo-5-methylthiopentyl-1-phosphate enolase activity;GO:0043716|2-hydroxy-3-keto-5-methylthiopentenyl-1-phosphate phosphatase activity;GO:0043874|acireductone synthase activity;GO:0000287|magnesium ion binding;GO:0046570|methylthioribulose 1-phosphate dehydratase activity;GO:0008270|zinc ion binding;	K16054	DEP1; methylthioribulose 1-phosphate dehydratase / enolase-phosphatase E1 [EC:4.2.1.109 3.1.3.77]
lnc_973	D04:12691835-12695131:+	evm.TU.Gh_A10G0681	0.921865	-87.1	chrA10:11537837-11539890:-	evm.TU.Gh_A10G0681	gi|728812383|gb|KHG00787.1|	1298	2e-179	Acyl-protein thioesterase 2 [Gossypium arboreum]	gi|590617987|ref|XM_007023873.1|	542	0	Theobroma cacao Alpha/beta-Hydrolases superfamily protein isoform 1 (TCM_028354) mRNA, complete cds	O95372	121	2e-31	Acyl-protein thioesterase 2	SPAC8E11.04c	95.5	2e-22	COG0400	pfam02230	Abhydrolase_2	Phospholipase/Carboxylesterase. This family consists of both phospholipases and carboxylesterases with broad substrate specificity, and is structurally related to alpha/beta hydrolases pfam00561.	GO:0006631|fatty acid metabolic process;	GO:0005737|cytoplasm;GO:0070062|extracellular exosome;	GO:0016787|hydrolase activity;	K06130	LYPLA2; lysophospholipase II [EC:3.1.1.5]
lnc_973	D04:12691835-12695131:+	evm.TU.Gh_A10G0682	0.961728	-87.1	chrA10:11548185-11550882:-	evm.TU.Gh_A10G0682	gi|728812382|gb|KHG00786.1|	844	4e-113	Cytochrome c oxidase subunit 5b-2, mitochondrial -like protein [Gossypium arboreum]	gi|590617998|ref|XM_007023876.1|	214	2e-107	Theobroma cacao Rubredoxin-like superfamily protein (TCM_047059) mRNA, complete cds	Q9SSB8	186	4e-58	Cytochrome c oxidase subunit 5b-2, mitochondrial	.	.	.	.	pfam01215	COX5B	Cytochrome c oxidase subunit Vb.	.	GO:0005743|mitochondrial inner membrane;GO:0005739|mitochondrion;	GO:0004129|cytochrome-c oxidase activity;GO:0046872|metal ion binding;	K02265	COX5B; cytochrome c oxidase subunit 5b
lnc_973	D04:12691835-12695131:+	evm.TU.Gh_A11G3004	0.90705	-87.1	chrscaffold2728_A11:49962-53659:-	evm.TU.Gh_A11G3004	gi|728817716|gb|KHG02551.1|	3853	0	Protein IQ-DOMAIN 31 -like protein [Gossypium arboreum]	gi|590667561|ref|XM_007037194.1|	805	0	Theobroma cacao IQ-domain 28, putative isoform 3 (TCM_013864) mRNA, complete cds	Q8L4D8	111	4e-24	Protein IQ-DOMAIN 31	.	.	.	.	pfam13178	DUF4005	Protein of unknown function (DUF4005). This is a C-terminal region of plant IQ-containing putative calmodulin-binding proteins.	.	GO:0005829|cytosol;GO:0005875|microtubule associated complex;GO:0005886|plasma membrane;	.	.	.
lnc_973	D04:12691835-12695131:+	evm.TU.Gh_A11G3009	0.987141	-87.1	chrscaffold2728_A11:71241-75025:-	evm.TU.Gh_A11G3009	gi|823181266|ref|XP_012488174.1|	579	7e-71	PREDICTED: (-)-isopiperitenol/(-)-carveol dehydrogenase, mitochondrial-like [Gossypium raimondii]	gi|590667331|ref|XM_007037146.1|	146	2e-69	Theobroma cacao NAD(P)-binding Rossmann-fold superfamily protein (TCM_013817) mRNA, complete cds	Q5C9I9	69.7	5e-13	(-)-isopiperitenol/(-)-carveol dehydrogenase, mitochondrial	CC0094	77.4	4e-16	COG1028	pfam00106	adh_short	short chain dehydrogenase. This family contains a wide variety of dehydrogenases.	GO:0031525|menthol biosynthetic process;	GO:0005739|mitochondrion;	GO:0018459|carveol dehydrogenase activity;GO:0018458|isopiperitenol dehydrogenase activity;GO:0000166|nucleotide binding;	.	.
lnc_973	D04:12691835-12695131:+	evm.TU.Gh_D10G1042	0.987125	-87.1	chrD10:15628655-15631249:+	evm.TU.Gh_D10G1042	gi|823246290|ref|XP_012455813.1|	2599	0	PREDICTED: probable polyamine transporter At1g31830 isoform X1 [Gossypium raimondii]	gi|590709571|ref|XM_007048528.1|	991	0	Theobroma cacao Amino acid permease family protein (TCM_001632) mRNA, complete cds	Q9C6S5	719	0	Probable polyamine transporter At1g31830	AF1612_1	84.7	9e-17	COG0531	pfam13520	AA_permease_2	Amino acid permease.	GO:1902047|polyamine transmembrane transport;GO:0015846|polyamine transport;GO:0055085|transmembrane transport;	GO:0005887|integral component of plasma membrane;	GO:0015297|antiporter activity;GO:0015203|polyamine transmembrane transporter activity;GO:0015293|symporter activity;	.	.
lnc_973	D04:12691835-12695131:+	evm.TU.Gh_D10G1041	0.931575	-87.1	chrD10:15563772-15568935:-	evm.TU.Gh_D10G1041	gi|823245703|ref|XP_012455522.1|	2896	0	PREDICTED: T-complex protein 1 subunit gamma [Gossypium raimondii]	gi|590709603|ref|XM_007048537.1|	1101	0	Theobroma cacao TCP-1/cpn60 chaperonin family protein (TCM_001640) mRNA, complete cds	Q3T0K2	678	0	T-complex protein 1 subunit gamma	SPBC1A4.08c	649	0	COG0459	pfam00118	Cpn60_TCP1	TCP-1/cpn60 chaperonin family. This family includes members from the HSP60 chaperone family and the TCP-1 (T-complex protein) family.	GO:0007339|binding of sperm to zona pellucida;GO:0046931|pore complex assembly;GO:0006457|protein folding;GO:1901998|toxin transport;	GO:0044297|cell body;GO:0005832|chaperonin-containing T-complex;GO:0070062|extracellular exosome;GO:0005874|microtubule;GO:0043209|myelin sheath;GO:0005886|plasma membrane;GO:0002199|zona pellucida receptor complex;	GO:0005524|ATP binding;GO:0044822|poly(A) RNA binding;	K09495	CCT3, TRIC5; T-complex protein 1 subunit gamma
lnc_973	D04:12691835-12695131:+	evm.TU.Gh_D10G1040	0.959244	-87.1	chrD10:15524042-15525055:+	evm.TU.Gh_D10G1040	gi|823247370|ref|XP_012456364.1|	1525	0	PREDICTED: probable carboxylesterase 18 [Gossypium raimondii]	gi|590709648|ref|XM_007048549.1|	441	0	Theobroma cacao Carboxyesterase 18 (TCM_001650) mRNA, complete cds	Q9LT10	380	3e-129	Probable carboxylesterase 18	RSc1772	99.8	5e-23	COG0657	pfam07859	Abhydrolase_3	alpha/beta hydrolase fold. This catalytic domain is found in a very wide range of enzymes.	GO:0009860|pollen tube growth;	.	GO:0052689|carboxylic ester hydrolase activity;	.	.
lnc_973	D04:12691835-12695131:+	evm.TU.Gh_A04G0865	0.904193	-87.1	chrA04:56089792-56094934:-	evm.TU.Gh_A04G0865	gi|823253573|ref|XP_012459418.1|	5648	0	PREDICTED: RNA polymerase II C-terminal domain phosphatase-like 3 isoform X2 [Gossypium raimondii]	gi|590691607|ref|XM_007043768.1|	1653	0	Theobroma cacao RNA polymerase II C-terminal domain phosphatase-like 3, putative (TCM_008392) mRNA, complete cds	Q8LL04	919	0	RNA polymerase II C-terminal domain phosphatase-like 3	SPAC19B12.05c	89.7	3e-17	COG5190	pfam03031	NIF	NLI interacting factor-like phosphatase. This family contains a number of NLI interacting factor isoforms and also an N-terminal regions of RNA polymerase II CTC phosphatase and FCP1 serine phosphatase. This region has been identified as the minimal phosphatase domain.	GO:0009788|negative regulation of abscisic acid-activated signaling pathway;GO:0006355|regulation of transcription, DNA-templated;GO:0009651|response to salt stress;GO:0006351|transcription, DNA-templated;	GO:0005634|nucleus;	GO:0046872|metal ion binding;GO:0004721|phosphoprotein phosphatase activity;GO:0008022|protein C-terminus binding;GO:0003723|RNA binding;	.	.
lnc_973	D04:12691835-12695131:+	evm.TU.Gh_A04G0863	0.946117	-87.1	chrA04:56075674-56076265:+	evm.TU.Gh_A04G0863	gi|728842555|gb|KHG21998.1|	690	4e-91	Light-regulated [Gossypium arboreum]	gi|317174008|gb|HQ526227.1|	384	0	Gossypium herbaceum clone NBRI_A2_1200 simple sequence repeat marker, mRNA sequence	Q03200	94	2e-23	Light-regulated protein	.	.	.	.	pfam07207	Lir1	Light regulated protein Lir1. This family consists of several plant specific light regulated Lir1 proteins. Lir1 mRNA accumulates in the light, reaching maximum and minimum steady-state levels at the end of the light and dark period, respectively. Plants germinated in the dark have very low levels of lir1 mRNA, whereas plants germinated in continuous light express lir1 at an intermediate but cons…	GO:0030003|cellular cation homeostasis;GO:0070838|divalent metal ion transport;	GO:0009507|chloroplast;	.	.	.
lnc_973	D04:12691835-12695131:+	evm.TU.Gh_D04G0500	0.94209	-87.1	chrD04:8525141-8526905:-	evm.TU.Gh_D04G0500	gi|823253765|ref|XP_012459521.1|	1391	0	PREDICTED: WAT1-related protein At5g40240-like [Gossypium raimondii]	gi|590645643|ref|XM_007031339.1|	162	3e-78	Theobroma cacao Nodulin MtN21 /EamA-like transporter family protein, putative isoform 2 (TCM_016842) mRNA, partial cds	F4KHA8	270	3e-86	WAT1-related protein At5g40230	.	.	.	.	pfam00892	EamA	EamA-like transporter family. This family includes many hypothetical membrane proteins of unknown function. Many of the proteins contain two copies of the aligned region. The family used to be known as DUF6.	.	GO:0016021|integral component of membrane;	GO:0022857|transmembrane transporter activity;	.	.
lnc_973	D04:12691835-12695131:+	evm.TU.Gh_D04G0502	0.986703	-87.1	chrD04:8562699-8562923:+	evm.TU.Gh_D04G0502	gi|763808931|gb|KJB75833.1|	310	2e-35	hypothetical protein B456_012G060400 [Gossypium raimondii]	gi|519684936|gb|JX578831.1|	177	3e-87	Gossypium hirsutum clone NBRI_GE10937 microsatellite sequence	.	.	.	.	.	.	.	.	pfam01307	Plant_vir_prot	Plant viral movement protein. This family includes several known plant viral movement proteins from a number of different ssRNA plant virus families including potexviruses, hordeiviruses and carlaviruses.	.	.	.	.	.
lnc_973	D04:12691835-12695131:+	evm.TU.Gh_A04G0868	0.987522	-87.1	chrA04:56178080-56179021:-	evm.TU.Gh_A04G0868	gi|441038545|gb|AGC27322.1|	1296	6e-179	NAC domain protein 7 [Gossypium hirsutum]	gi|441038544|gb|JX155857.1|	736	0	Gossypium hirsutum NAC domain protein 7 (NAC7) mRNA, complete cds	A0SPJ6	196	3e-58	NAC transcription factor NAM-B2	.	.	.	.	pfam02365	NAM	No apical meristem (NAM) protein. This is a family of no apical meristem (NAM) proteins these are plant development proteins. Mutations in NAM result in the failure to develop a shoot apical meristem in petunia embryos. NAM is indicated as having a role in determining positions of meristems and primordial. One member of this family NAP (NAC-like, activated by AP3/PI) is encoded by the target gene…	GO:0006355|regulation of transcription, DNA-templated;GO:0006351|transcription, DNA-templated;	GO:0005634|nucleus;	GO:0003677|DNA binding;	.	.
lnc_973	D04:12691835-12695131:+	evm.TU.Gh_A04G0869	0.985142	-87.1	chrA04:56229572-56232398:+	evm.TU.Gh_A04G0869	gi|823251334|ref|XP_012458289.1|	1163	7e-156	PREDICTED: ethylene-responsive transcription factor ERF113-like [Gossypium raimondii]	gi|590691432|ref|XM_007043720.1|	248	5e-126	Theobroma cacao AP2 6l, putative (TCM_008334) mRNA, complete cds	Q9LYU3	132	4e-35	Ethylene-responsive transcription factor ERF113	.	.	.	.	pfam00847	AP2	AP2 domain. This 60 amino acid residue domain can bind to DNA and is found in transcription factor proteins.	GO:0071497|cellular response to freezing;GO:0009873|ethylene-activated signaling pathway;GO:0045893|positive regulation of transcription, DNA-templated;GO:0009737|response to abscisic acid;GO:0009723|response to ethylene;GO:0009753|response to jasmonic acid;GO:0009751|response to salicylic acid;GO:0009651|response to salt stress;GO:0009414|response to water deprivation;GO:0006351|transcription, D…	GO:0005634|nucleus;	GO:0003677|DNA binding;GO:0003700|transcription factor activity, sequence-specific DNA binding;	.	.
lnc_973	D04:12691835-12695131:+	evm.TU.Gh_D11G3436	0.970183	-87.1	chrscaffold4530_D11:697301-701277:+	evm.TU.Gh_D11G3436	gi|823134192|ref|XP_012466921.1|	1782	0	PREDICTED: WAT1-related protein At5g64700-like isoform X1 [Gossypium raimondii]	gi|590708232|ref|XM_007048157.1|	619	0	Theobroma cacao Mtn21-like protein, putative (TCM_001330) mRNA, complete cds	Q9FGG3	334	8e-111	WAT1-related protein At5g64700	.	.	.	.	pfam00892	EamA	EamA-like transporter family. This family includes many hypothetical membrane proteins of unknown function. Many of the proteins contain two copies of the aligned region. The family used to be known as DUF6.	.	GO:0016021|integral component of membrane;	GO:0022857|transmembrane transporter activity;	.	.
lnc_973	D04:12691835-12695131:+	evm.TU.Gh_A09G1847	0.991485	-87.1	chrA09:71756984-71758435:-	evm.TU.Gh_A09G1847	gi|823177922|ref|XP_012486953.1|	2433	0	PREDICTED: xyloglucan galactosyltransferase KATAMARI1 homolog [Gossypium raimondii]	.	.	.	.	Q8H038	452	6e-152	Xyloglucan galactosyltransferase KATAMARI1 homolog	.	.	.	.	pfam03016	Exostosin	Exostosin family. The EXT family is a family of tumor suppressor genes. Mutations of EXT1 on 8q24.1, EXT2 on 11p11-13, and EXT3 on 19p have been associated with the autosomal dominant disorder known as hereditary multiple exostoses (HME). This is the most common known skeletal dysplasia. The chromosomal locations of other EXT genes suggest association with other forms of neoplasia. EXT1 and EXT2 …	GO:0006486|protein glycosylation;	GO:0032580|Golgi cisterna membrane;GO:0016021|integral component of membrane;	GO:0016757|transferase activity, transferring glycosyl groups;	.	.
lnc_973	D04:12691835-12695131:+	evm.TU.Gh_A09G1844	0.980296	-87.1	chrA09:71745475-71747374:+	evm.TU.Gh_A09G1844	gi|728831453|gb|KHG10896.1|	2403	0	Adenosylhomocysteinase 1 -like protein [Gossypium arboreum]	gi|211905340|gb|FJ372980.1|	1029	0	Gossypium hirsutum S-adenosyl-L-homocystein hydrolase mRNA, complete cds	O23255	888	0	Adenosylhomocysteinase 1	CC0257	555	0	COG0499	pfam05221	AdoHcyase	S-adenosyl-L-homocysteine hydrolase.	GO:0009793|embryo development ending in seed dormancy;GO:0006346|methylation-dependent chromatin silencing;GO:0006730|one-carbon metabolic process;GO:0016441|posttranscriptional gene silencing;GO:0033353|S-adenosylmethionine cycle;	GO:0048046|apoplast;GO:0005829|cytosol;GO:0016020|membrane;GO:0005886|plasma membrane;GO:0009506|plasmodesma;GO:0005774|vacuolar membrane;GO:0005773|vacuole;	GO:0004013|adenosylhomocysteinase activity;GO:0005507|copper ion binding;	.	.
lnc_973	D04:12691835-12695131:+	evm.TU.Gh_A09G1841	0.992261	-87.1	chrA09:71724269-71728115:+	evm.TU.Gh_A09G1841	gi|728831454|gb|KHG10897.1|	3199	0	Methylenetetrahydrofolate reductase 2 -like protein [Gossypium arboreum]	gi|590656282|ref|XM_007034164.1|	1087	0	Theobroma cacao Methylenetetrahydrofolate reductase isoform 1 (TCM_020235) mRNA, complete cds	O80585	1056	0	Methylenetetrahydrofolate reductase 2	SPAC56F8.10	488	3e-164	COG0685	pfam02219	MTHFR	Methylenetetrahydrofolate reductase. This family includes the 5,10-methylenetetrahydrofolate reductase EC:1.7.99.5 from bacteria and methylenetetrahydrofolate reductase EC: 1.5.1.20 from eukaryotes. The structure for this domain is known to be a TIM barrel.	GO:0006555|methionine metabolic process;GO:0006730|one-carbon metabolic process;GO:0035999|tetrahydrofolate interconversion;	GO:0005829|cytosol;	GO:0004489|methylenetetrahydrofolate reductase (NAD(P)H) activity;	K00297	metF, MTHFR; methylenetetrahydrofolate reductase (NADPH) [EC:1.5.1.20]
lnc_973	D04:12691835-12695131:+	evm.TU.Gh_A09G1848	0.967456	-87.1	chrA09:71761284-71762856:-	evm.TU.Gh_A09G1848	gi|823177925|ref|XP_012486954.1|	2394	0	PREDICTED: cytochrome P450 CYP736A12-like [Gossypium raimondii]	gi|590707733|ref|XM_007048025.1|	304	6e-157	Theobroma cacao Cytochrome P450 (TCM_001218) mRNA, complete cds	H2DH18	461	5e-156	Cytochrome P450 CYP736A12	BH0579	95.5	2e-20	COG2124	pfam00067	p450	Cytochrome P450. Cytochrome P450s are haem-thiolate proteins involved in the oxidative degradation of various compounds. They are particularly well known for their role in the degradation of environmental toxins and mutagens. They can be divided into 4 classes, according to the method by which electrons from NAD(P)H are delivered to the catalytic site. Sequence conservation is relatively low with…	.	GO:0016021|integral component of membrane;	GO:0020037|heme binding;GO:0005506|iron ion binding;GO:0004497|monooxygenase activity;GO:0016705|oxidoreductase activity, acting on paired donors, with incorporation or reduction of molecular oxygen;	.	.
lnc_973	D04:12691835-12695131:+	evm.TU.Gh_D12G1511	0.968944	-87.1	chrD12:45582661-45587062:-	evm.TU.Gh_D12G1511	gi|823210808|ref|XP_012438353.1|	2926	0	PREDICTED: uncharacterized protein LOC105764359 [Gossypium raimondii]	gi|590696282|ref|XM_007045061.1|	340	8e-177	Theobroma cacao TPX2 family protein, putative (TCM_010861) mRNA, complete cds	Q8GYX9	70.1	7e-12	Protein WVD2-like 1	.	.	.	.	pfam06886	TPX2	Targeting protein for Xklp2 (TPX2). This family represents a conserved region approximately 60 residues long within the eukaryotic targeting protein for Xklp2 (TPX2). Xklp2 is a kinesin-like protein localized on centrosomes throughout the cell cycle and on spindle pole microtubules during metaphase. In Xenopus, it has been shown that Xklp2 protein is required for centrosome separation and mainten…	.	GO:0005737|cytoplasm;GO:0005874|microtubule;	.	.	.
lnc_973	D04:12691835-12695131:+	evm.TU.Gh_D12G1514	0.907003	-87.1	chrD12:45632507-45632797:+	evm.TU.Gh_D12G1514	gi|763783299|gb|KJB50370.1|	493	2e-62	hypothetical protein B456_008G167000 [Gossypium raimondii]	.	.	.	.	.	.	.	.	.	.	.	.	pfam06749	DUF1218	Protein of unknown function (DUF1218). This family contains hypothetical plant proteins of unknown function. Family members contain a number of conserved cysteine residues.	.	.	.	.	.
lnc_973	D04:12691835-12695131:+	evm.TU.Gh_D12G1519	0.905345	-87.1	chrD12:45797945-45798704:-	evm.TU.Gh_D12G1519	gi|763783304|gb|KJB50375.1|	1045	2e-142	hypothetical protein B456_008G167500 [Gossypium raimondii]	gi|590696636|ref|XM_007045157.1|	307	6e-159	Theobroma cacao Plant invertase/pectin methylesterase inhibitor superfamily protein (TCM_010984) mRNA, partial cds	P17407	137	2e-38	21 kDa protein	.	.	.	.	pfam04043	PMEI	Plant invertase/pectin methylesterase inhibitor. This domain inhibits pectin methylesterases (PMEs) and invertases through formation of a non-covalent 1:1 complex. It has been implicated in the regulation of fruit development, carbohydrate metabolizm and cell wall extension. It may also be involved in inhibiting microbial pathogen PMEs. It has been observed that it is often expressed as a large i…	.	.	GO:0004857|enzyme inhibitor activity;GO:0030599|pectinesterase activity;	.	.
lnc_973	D04:12691835-12695131:+	evm.TU.Gh_D12G1518	0.994743	-87.1	chrD12:45767190-45767829:+	evm.TU.Gh_D12G1518	gi|823210830|ref|XP_012438360.1|	503	2e-61	PREDICTED: HMG-Y-related protein B-like [Gossypium raimondii]	.	.	.	.	Q00423	85.5	2e-19	HMG-Y-related protein A	.	.	.	.	pfam00538	Linker_histone	linker histone H1 and H5 family. Linker histone H1 is an essential component of chromatin structure. H1 links nucleosomes into higher order structures Histone H1 is replaced by histone H5 in some cell types.	GO:0006334|nucleosome assembly;GO:0006355|regulation of transcription, DNA-templated;	GO:0000786|nucleosome;GO:0005634|nucleus;	GO:0003677|DNA binding;	.	.
lnc_973	D04:12691835-12695131:+	evm.TU.Gh_D11G1773	0.955432	-87.1	chrD11:19763597-19765414:+	evm.TU.Gh_D11G1773	gi|763776203|gb|KJB43326.1|	1251	2e-171	hypothetical protein B456_007G194400 [Gossypium raimondii]	gi|590702729|ref|XM_007046630.1|	468	0	Theobroma cacao Basic helix-loop-helix DNA-binding superfamily protein isoform 1 (TCM_000204) mRNA, complete cds	Q9LT23	209	2e-63	Transcription factor bHLH121	.	.	.	.	pfam00010	HLH	Helix-loop-helix DNA-binding domain.	GO:0006351|transcription, DNA-templated;	GO:0005634|nucleus;	GO:0003677|DNA binding;GO:0003700|transcription factor activity, sequence-specific DNA binding;	.	.
lnc_973	D04:12691835-12695131:+	evm.TU.Gh_D13G0859	0.986318	-87.1	chrD13:15959917-15963063:+	evm.TU.Gh_D13G0859	gi|823263938|ref|XP_012464726.1|	5192	0	PREDICTED: LRR receptor-like serine/threonine-protein kinase RPK2 [Gossypium raimondii]	gi|590699129|ref|XM_007045790.1|	1128	0	Theobroma cacao Receptor-like protein kinase 2, putative (TCM_011525) mRNA, complete cds	Q9S7I6	1030	0	LRR receptor-like serine/threonine-protein kinase RPK2	BH2504_1	97.8	7e-21	COG0515	pfam00069	Pkinase	Protein kinase domain.	GO:0048653|anther development;GO:0048508|embryonic meristem development;GO:0009942|longitudinal axis specification;GO:0009846|pollen germination;GO:0009945|radial axis specification;GO:0009409|response to cold;GO:0009414|response to water deprivation;	GO:0016021|integral component of membrane;GO:0005886|plasma membrane;	GO:0005524|ATP binding;GO:0004674|protein serine/threonine kinase activity;	.	.
lnc_973	D04:12691835-12695131:+	evm.TU.Gh_A12G0062	0.990273	-87.1	chrA12:892319-894142:-	evm.TU.Gh_A12G0062	gi|823202699|ref|XP_012435903.1|	1668	0	PREDICTED: zinc finger protein CONSTANS-LIKE 13 isoform X1 [Gossypium raimondii]	gi|590718342|ref|XM_007050736.1|	300	7e-155	Theobroma cacao B-box type zinc finger protein with CCT domain, putative (TCM_004548) mRNA, complete cds	O82256	290	9e-94	Zinc finger protein CONSTANS-LIKE 13	.	.	.	.	pfam06203	CCT	CCT motif. This short motif is found in a number of plant proteins. It is rich in basic amino acids and has been called a CCT motif after Co, Col and Toc1. The CCT motif is about 45 amino acids long and contains a putative nuclear localisation signal within the second half of the CCT motif. Toc1 mutants have been identified in this region.	GO:0006355|regulation of transcription, DNA-templated;	GO:0005634|nucleus;	GO:0003700|transcription factor activity, sequence-specific DNA binding;GO:0044212|transcription regulatory region DNA binding;GO:0008270|zinc ion binding;	.	.
lnc_973	D04:12691835-12695131:+	evm.TU.Gh_A12G0060	0.987762	-87.1	chrA12:847987-863984:+	evm.TU.Gh_A12G0060	gi|823202687|ref|XP_012435899.1|	3110	0	PREDICTED: protease Do-like 2, chloroplastic [Gossypium raimondii]	gi|590718248|ref|XM_007050714.1|	1253	0	Theobroma cacao DEGP protease 2 isoform 1 (TCM_004530) mRNA, complete cds	O82261	926	0	Protease Do-like 2, chloroplastic	TM0571	113	6e-26	COG0265	pfam00089	Trypsin	Trypsin.	GO:0009658|chloroplast organization;GO:0010206|photosystem II repair;GO:0030163|protein catabolic process;	GO:0009507|chloroplast;GO:0009941|chloroplast envelope;GO:0009570|chloroplast stroma;GO:0009533|chloroplast stromal thylakoid;GO:0009535|chloroplast thylakoid membrane;	GO:0004252|serine-type endopeptidase activity;	.	.
lnc_973	D04:12691835-12695131:+	evm.TU.Gh_A12G0064	0.984118	-87.1	chrA12:904488-904793:-	evm.TU.Gh_A12G0064	gi|823202750|ref|XP_012435918.1|	519	3e-66	PREDICTED: glutaredoxin-C13 [Gossypium raimondii]	gi|590718381|ref|XM_007050744.1|	196	1e-97	Theobroma cacao Glutaredoxin (TCM_004551) mRNA, complete cds	O04341	157	4e-49	Monothiol glutaredoxin-S9	STM3702	49.3	4e-08	COG0695	pfam00462	Glutaredoxin	Glutaredoxin.	GO:0045454|cell redox homeostasis;	GO:0005737|cytoplasm;	GO:0051537|2 iron, 2 sulfur cluster binding;GO:0009055|electron carrier activity;GO:0046872|metal ion binding;GO:0015035|protein disulfide oxidoreductase activity;	.	.
lnc_973	D04:12691835-12695131:+	evm.TU.Gh_D07G1264	0.977406	-87.1	chrD07:19918038-19921872:-	evm.TU.Gh_D07G1264	gi|823124321|ref|XP_012479536.1|	4206	0	PREDICTED: probable beta-D-xylosidase 2 [Gossypium raimondii]	gi|590719526|ref|XM_007051018.1|	1441	0	Theobroma cacao Beta-xylosidase 2 (TCM_004787) mRNA, complete cds	Q94KD8	1206	0	Probable beta-D-xylosidase 2	XF0845	293	1e-84	COG1472	pfam00933	Glyco_hydro_3	Glycosyl hydrolase family 3 N terminal domain.	GO:0005975|carbohydrate metabolic process;	GO:0009505|plant-type cell wall;GO:0005578|proteinaceous extracellular matrix;	GO:0004553|hydrolase activity, hydrolyzing O-glycosyl compounds;	.	.
lnc_973	D04:12691835-12695131:+	evm.TU.Gh_D07G1262	0.991338	-87.1	chrD07:19846720-19848689:-	evm.TU.Gh_D07G1262	gi|823124318|ref|XP_012479518.1|	2424	0	PREDICTED: uncharacterized protein LOC105794755 [Gossypium raimondii]	gi|590719515|ref|XM_007051015.1|	1119	0	Theobroma cacao Heat shock protein DnaJ with tetratricopeptide repeat isoform 1 (TCM_004784) mRNA, complete cds	.	.	.	.	.	.	.	.	pfam13414	TPR_11	TPR repeat.	.	.	.	.	.
lnc_973	D04:12691835-12695131:+	evm.TU.Gh_D07G1261	0.933925	-87.1	chrD07:19742409-19744318:+	evm.TU.Gh_D07G1261	gi|763741954|gb|KJB09453.1|	2074	0	hypothetical protein B456_001G143200 [Gossypium raimondii]	gi|2921335|gb|AF034132.1|	1154	0	Gossypium hirsutum MYB-like DNA-binding domain protein (MYB4) mRNA, complete cds	O22264	233	8e-71	Transcription factor MYB12	ECU11g1690	108	1e-26	COG5147	pfam00249	Myb_DNA-binding	Myb-like DNA-binding domain. This family contains the DNA binding domains from Myb proteins, as well as the SANT domain family.	GO:0009813|flavonoid biosynthetic process;GO:0045893|positive regulation of transcription, DNA-templated;GO:0009733|response to auxin;GO:0009723|response to ethylene;GO:0006351|transcription, DNA-templated;	GO:0005634|nucleus;	GO:0003677|DNA binding;GO:0003700|transcription factor activity, sequence-specific DNA binding;	K09422	MYBP; myb proto-oncogene protein, plant
lnc_973	D04:12691835-12695131:+	evm.TU.Gh_D10G1821	0.974256	-87.1	chrD10:51227247-51236957:+	evm.TU.Gh_D10G1821	gi|823245525|ref|XP_012455427.1|	5161	0	PREDICTED: E3 ubiquitin-protein ligase UPL6-like isoform X2 [Gossypium raimondii]	gi|590662242|ref|XM_007035832.1|	2161	0	Theobroma cacao Ubiquitin protein ligase 6 isoform 1 (TCM_021434) mRNA, complete cds	Q8RWB8	1488	0	E3 ubiquitin-protein ligase UPL6	SPAC167.07c	327	2e-94	COG5021	pfam00632	HECT	HECT-domain (ubiquitin-transferase). The name HECT comes from Homologous to the E6-AP Carboxyl Terminus.	GO:0042787|protein ubiquitination involved in ubiquitin-dependent protein catabolic process;	GO:0005737|cytoplasm;	GO:0016874|ligase activity;GO:0004842|ubiquitin-protein transferase activity;	.	.
lnc_973	D04:12691835-12695131:+	evm.TU.Gh_D10G1825	0.963275	-87.1	chrD10:51342185-51343360:+	evm.TU.Gh_D10G1825	gi|823249257|ref|XP_012457278.1|	1166	9e-161	PREDICTED: 1-Cys peroxiredoxin [Gossypium raimondii]	gi|590662422|ref|XM_007035882.1|	304	3e-157	Theobroma cacao 1-cysteine peroxiredoxin 1 (TCM_021465) mRNA, complete cds	Q6E2Z6	354	9e-123	1-Cys peroxiredoxin	AGc2729	207	1e-65	COG0450	pfam00578	AhpC-TSA	AhpC/TSA family. This family contains proteins related to alkyl hydroperoxide reductase (AhpC) and thiol specific antioxidant (TSA).	.	GO:0005634|nucleus;	GO:0004601|peroxidase activity;GO:0051920|peroxiredoxin activity;	.	.
lnc_973	D04:12691835-12695131:+	evm.TU.Gh_D10G1824	0.955625	-87.1	chrD10:51296242-51320653:-	evm.TU.Gh_D10G1824	gi|763794162|gb|KJB61158.1|	1101	7e-144	hypothetical protein B456_009G344000 [Gossypium raimondii]	gi|590627905|ref|XM_007026513.1|	431	0	Theobroma cacao MATE efflux family protein 2 isoform 2 (TCM_021597) mRNA, complete cds	Q84K71	302	2e-95	MATE efflux family protein 2, chloroplastic	Cgl1936	54.7	3e-07	COG0534	pfam01554	MatE	MatE. The MatE domain	.	GO:0031969|chloroplast membrane;GO:0016021|integral component of membrane;	GO:0015297|antiporter activity;GO:0015238|drug transmembrane transporter activity;	.	.
lnc_973	D04:12691835-12695131:+	evm.TU.Gh_D10G1828	0.972298	-87.1	chrD10:51392407-51404094:-	evm.TU.Gh_D10G1828	gi|590662510|ref|XP_007035967.1|	5728	0	Pleiotropic drug resistance 9 [Theobroma cacao]	gi|590662509|ref|XM_007035905.1|	1069	0	Theobroma cacao Pleiotropic drug resistance 9 (TCM_021479) mRNA, complete cds	Q5W274	1840	0	Pleiotropic drug resistance protein 3	.	.	.	.	pfam01061	ABC2_membrane	ABC-2 type transporter.	GO:0006810|transport;	GO:0016021|integral component of membrane;	GO:0005524|ATP binding;GO:0016887|ATPase activity;	.	.
lnc_973	D04:12691835-12695131:+	evm.TU.Gh_A05G0702	0.968639	-87.1	chrA05:7346611-7348660:-	evm.TU.Gh_A05G0702	gi|823226977|ref|XP_012446323.1|	918	9e-121	PREDICTED: histone deacetylase HDT1 isoform X2 [Gossypium raimondii]	gi|590587395|ref|XM_007015891.1|	471	0	Theobroma cacao Histone deacetylase 2C, putative isoform 1 (TCM_041517) mRNA, complete cds	Q6V9I6	181	2e-53	Histone deacetylase HDT1	.	.	.	.	pfam12171	zf-C2H2_jaz	Zinc-finger double-stranded RNA-binding. This domain family is found in archaea and eukaryotes, and is approximately 30 amino acids in length. The mammalian members of this group occur multiple times along the protein, joined by flexible linkers, and are referred to as JAZ - dsRNA-binding ZF protein - zinc-fingers. The JAZ proteins are expressed in all tissues tested and localize in the nucleus, …	GO:0016568|chromatin modification;GO:0006355|regulation of transcription, DNA-templated;GO:0006351|transcription, DNA-templated;	GO:0005730|nucleolus;	GO:0016787|hydrolase activity;GO:0046872|metal ion binding;	.	.
lnc_973	D04:12691835-12695131:+	evm.TU.Gh_A12G1006	0.95303	-87.1	chrA12:61322787-61326701:-	evm.TU.Gh_A12G1006	gi|823201279|ref|XP_012435513.1|	1714	0	PREDICTED: putative RING-H2 finger protein ATL21A [Gossypium raimondii]	gi|568876400|ref|XM_006491205.1|	92	3e-39	PREDICTED: Citrus sinensis putative RING-H2 finger protein ATL21A-like (LOC102619949), mRNA	P0CH01	286	1e-91	Putative RING-H2 finger protein ATL21A	.	.	.	.	pfam13639	zf-RING_2	Ring finger domain.	GO:0016567|protein ubiquitination;	GO:0016021|integral component of membrane;	GO:0030247|polysaccharide binding;GO:0008270|zinc ion binding;	.	.
lnc_973	D04:12691835-12695131:+	evm.TU.Gh_A12G1007	0.959153	-87.1	chrA12:61328773-61335995:-	evm.TU.Gh_A12G1007	gi|823208817|ref|XP_012437762.1|	5102	0	PREDICTED: histone-lysine N-methyltransferase ATX3 [Gossypium raimondii]	gi|590721245|ref|XM_007051494.1|	1828	0	Theobroma cacao SET domain protein 14, putative isoform 1 (TCM_005153) mRNA, complete cds	Q9M364	1152	0	Histone-lysine N-methyltransferase ATX3	SPCC306.04c	160	2e-39	COG2940	pfam13832	zf-HC5HC2H_2	PHD-zinc-finger like domain.	.	GO:0005634|nucleus;	GO:0018024|histone-lysine N-methyltransferase activity;GO:0008270|zinc ion binding;	.	.
lnc_973	D04:12691835-12695131:+	evm.TU.Gh_A12G1004	0.98501	-87.1	chrA12:61310236-61315344:+	evm.TU.Gh_A12G1004	gi|823208812|ref|XP_012437761.1|	3297	0	PREDICTED: cyclic nucleotide-gated ion channel 1-like isoform X2 [Gossypium raimondii]	gi|590721296|ref|XM_007051509.1|	763	0	Theobroma cacao Cyclic nucleotide-gated channel 13 (TCM_005162) mRNA, complete cds	Q9LD40	792	0	Putative cyclic nucleotide-gated ion channel 13	.	.	.	.	pfam00027	cNMP_binding	Cyclic nucleotide-binding domain.	GO:0071805|potassium ion transmembrane transport;GO:0042391|regulation of membrane potential;	GO:0005887|integral component of plasma membrane;	GO:0030552|cAMP binding;GO:0030553|cGMP binding;GO:0005249|voltage-gated potassium channel activity;	K05391	CNGF; cyclic nucleotide gated channel, other eukaryote
lnc_973	D04:12691835-12695131:+	evm.TU.Gh_D13G1818	0.949807	-87.1	chrD13:53258310-53259684:-	evm.TU.Gh_D13G1818	gi|332167939|gb|AEE25654.1|	1143	8e-156	auxin-responsive protein [Gossypium hirsutum]	gi|332167938|gb|HQ452487.1|	703	0	Gossypium hirsutum auxin-responsive protein (Aux7) mRNA, complete cds	O24407	310	2e-104	Auxin-responsive protein IAA16	.	.	.	.	pfam02309	AUX_IAA	AUX/IAA family. Transcription of the AUX/IAA family of genes is rapidly induced by the plant hormone auxin. Some members of this family are longer and contain an N terminal DNA binding domain. The function of this region is uncertain.	GO:0009734|auxin-activated signaling pathway;GO:0009733|response to auxin;GO:0006351|transcription, DNA-templated;	GO:0005634|nucleus;	GO:0003700|transcription factor activity, sequence-specific DNA binding;	K14484	IAA; auxin-responsive protein IAA
lnc_973	D04:12691835-12695131:+	evm.TU.Gh_D10G2025	0.968293	-87.1	chrD10:55960267-55962343:-	evm.TU.Gh_D10G2025	gi|823242818|ref|XP_012454072.1|	1987	0	PREDICTED: MATH domain and coiled-coil domain-containing protein At3g58270-like isoform X2 [Gossypium raimondii]	gi|519694753|gb|JX588648.1|	311	7e-161	Gossypium hirsutum clone NBRI_GE23136 microsatellite sequence	Q9FPT1	187	5e-50	Ubiquitin carboxyl-terminal hydrolase 12	YMR304w	65.9	1e-10	COG5077	pfam00917	MATH	MATH domain. This motif has been called the Meprin And TRAF-Homology (MATH) domain. This domain is hugely expanded in the nematode C. elegans.	GO:0006511|ubiquitin-dependent protein catabolic process;	GO:0005829|cytosol;	GO:0008234|cysteine-type peptidase activity;GO:0036459|ubiquitinyl hydrolase activity;	.	.
lnc_973	D04:12691835-12695131:+	evm.TU.Gh_Sca008577G01	0.998183	-87.1	chrscaffold8577:792-2468:-	evm.TU.Gh_Sca008577G01	gi|823210061|ref|XP_012438142.1|	1269	7e-175	PREDICTED: myb-related protein Myb4-like [Gossypium raimondii]	gi|590690161|ref|XM_007043370.1|	261	3e-133	Theobroma cacao Myb domain protein 15, putative (TCM_007868) mRNA, complete cds	Q7XBH4	169	4e-49	Myb-related protein Myb4	ECU11g1690	100	1e-24	COG5147	pfam00249	Myb_DNA-binding	Myb-like DNA-binding domain. This family contains the DNA binding domains from Myb proteins, as well as the SANT domain family.	GO:0006355|regulation of transcription, DNA-templated;GO:0006351|transcription, DNA-templated;	GO:0005634|nucleus;	GO:0003677|DNA binding;	K09422	MYBP; myb proto-oncogene protein, plant
lnc_973	D04:12691835-12695131:+	evm.TU.Gh_A09G0703	0.961777	-87.1	chrA09:52670309-52672943:-	evm.TU.Gh_A09G0703	gi|823166551|ref|XP_012483232.1|	1561	0	PREDICTED: NAC transcription factor 25-like [Gossypium raimondii]	gi|590624151|ref|XM_007025464.1|	254	2e-129	Theobroma cacao NAC domain containing protein 25 (TCM_029796) mRNA, complete cds	O49255	214	7e-66	NAC transcription factor 29	.	.	.	.	pfam02365	NAM	No apical meristem (NAM) protein. This is a family of no apical meristem (NAM) proteins these are plant development proteins. Mutations in NAM result in the failure to develop a shoot apical meristem in petunia embryos. NAM is indicated as having a role in determining positions of meristems and primordial. One member of this family NAP (NAC-like, activated by AP3/PI) is encoded by the target gene…	GO:0009908|flower development;GO:0009835|fruit ripening;GO:0010150|leaf senescence;GO:0009825|multidimensional cell growth;GO:0006351|transcription, DNA-templated;	GO:0005634|nucleus;	GO:0003677|DNA binding;GO:0003700|transcription factor activity, sequence-specific DNA binding;	.	.
lnc_973	D04:12691835-12695131:+	evm.TU.Gh_A07G0432	0.965064	-87.1	chrA07:5538584-5538811:-	evm.TU.Gh_A07G0432	gi|763740479|gb|KJB07978.1|	367	4e-44	hypothetical protein B456_001G056600 [Gossypium raimondii]	.	.	.	.	.	.	.	.	.	.	.	.	pfam00305	Lipoxygenase	Lipoxygenase.	.	.	.	.	.
lnc_973	D04:12691835-12695131:+	evm.TU.Gh_A07G0430	0.92173	-87.1	chrA07:5523889-5527650:+	evm.TU.Gh_A07G0430	gi|728829684|gb|KHG09127.1|	1000	1e-133	60S ribosomal L7a [Gossypium arboreum]	gi|590670424|ref|XM_007037990.1|	561	0	Theobroma cacao Ribosomal protein L7Ae/L30e/S12e/Gadd45 family protein (TCM_014692) mRNA, complete cds	P35685	366	7e-126	60S ribosomal protein L7a	SPBC29A3.04	246	2e-79	COG1358	pfam01248	Ribosomal_L7Ae	Ribosomal protein L7Ae/L30e/S12e/Gadd45 family. This family includes: Ribosomal L7A from metazoa, Ribosomal L8-A and L8-B from fungi, 30S ribosomal protein HS6 from archaebacteria, 40S ribosomal protein S12 from eukaryotes, Ribosomal protein L30 from eukaryotes and archaebacteria. Gadd45 and MyD118.	GO:0042254|ribosome biogenesis;	GO:0005840|ribosome;	.	K02936	RP-L7Ae, RPL7A; large subunit ribosomal protein L7Ae
lnc_973	D04:12691835-12695131:+	evm.TU.Gh_A10G2351	0.977501	-87.1	chrscaffold2716_A10:5914-9425:-	evm.TU.Gh_A10G2351	gi|823243557|ref|XP_012454431.1|	1358	0	PREDICTED: probable adenylate kinase 6, chloroplastic [Gossypium raimondii]	gi|590564497|ref|XM_007009614.1|	596	0	Theobroma cacao Adenosine kinase (TCM_043040) mRNA, complete cds	Q10S93	375	7e-129	Probable adenylate kinase 1, chloroplastic	TM1479	147	2e-41	COG0563	pfam00406	ADK	Adenylate kinase.	.	GO:0005739|mitochondrion;	GO:0004017|adenylate kinase activity;GO:0005524|ATP binding;	K00939	E2.7.4.3, adk; adenylate kinase [EC:2.7.4.3]
lnc_973	D04:12691835-12695131:+	evm.TU.Gh_A10G2350	0.99421	-87.1	chrscaffold2715_A10:21657-22998:+	evm.TU.Gh_A10G2350	gi|823245448|ref|XP_012455387.1|	1391	0	PREDICTED: GATA transcription factor 8-like [Gossypium raimondii]	gi|590565103|ref|XM_007009792.1|	365	0	Theobroma cacao Plant-specific GATA-type zinc finger transcription factor family protein isoform 2 (TCM_043158) mRNA, complete cds	Q9SV30	196	4e-58	GATA transcription factor 8	YMR136w	58.2	2e-08	COG5641	pfam00320	GATA	GATA zinc finger. This domain uses four cysteine residues to coordinate a zinc ion. This domain binds to DNA. Two GATA zinc fingers are found in the GATA transcription factors. However there are several proteins which only contains a single copy of the domain.	GO:0007623|circadian rhythm;GO:0045893|positive regulation of transcription, DNA-templated;GO:0009845|seed germination;GO:0006351|transcription, DNA-templated;	GO:0005634|nucleus;	GO:0043565|sequence-specific DNA binding;GO:0003700|transcription factor activity, sequence-specific DNA binding;GO:0008270|zinc ion binding;	.	.
lnc_973	D04:12691835-12695131:+	evm.TU.Gh_A10G2353	0.985566	-87.1	chrscaffold2719_A10:14575-15249:+	evm.TU.Gh_A10G2353	gi|823250023|ref|XP_012457615.1|	984	6e-133	PREDICTED: 21 kDa seed protein-like [Gossypium raimondii]	gi|317174450|gb|HQ526669.1|	450	0	Gossypium herbaceum clone NBRI_A2_4746 simple sequence repeat marker, mRNA sequence	P32765	242	1e-78	21 kDa seed protein	.	.	.	.	pfam00197	Kunitz_legume	Trypsin and protease inhibitor.	.	.	GO:0004866|endopeptidase inhibitor activity;	.	.
lnc_973	D04:12691835-12695131:+	evm.TU.Gh_A10G2355	0.993166	-87.1	chrscaffold2719_A10:48996-49673:+	evm.TU.Gh_A10G2355	gi|823250023|ref|XP_012457615.1|	1017	6e-138	PREDICTED: 21 kDa seed protein-like [Gossypium raimondii]	gi|317174450|gb|HQ526669.1|	633	0	Gossypium herbaceum clone NBRI_A2_4746 simple sequence repeat marker, mRNA sequence	P32765	224	1e-71	21 kDa seed protein	.	.	.	.	pfam00197	Kunitz_legume	Trypsin and protease inhibitor.	.	.	GO:0004866|endopeptidase inhibitor activity;	.	.
lnc_973	D04:12691835-12695131:+	evm.TU.Gh_A10G2357	0.969257	-87.1	chrscaffold2720_A10:35600-38512:-	evm.TU.Gh_A10G2357	gi|728837712|gb|KHG17155.1|	2548	0	Cytochrome P450 protein [Gossypium arboreum]	gi|519688132|gb|JX582027.1|	102	1e-44	Gossypium hirsutum clone NBRI_GE14792 microsatellite sequence	O64638	295	5e-91	Cytochrome P450 76C3	alr1450	110	5e-25	COG2124	pfam00067	p450	Cytochrome P450. Cytochrome P450s are haem-thiolate proteins involved in the oxidative degradation of various compounds. They are particularly well known for their role in the degradation of environmental toxins and mutagens. They can be divided into 4 classes, according to the method by which electrons from NAD(P)H are delivered to the catalytic site. Sequence conservation is relatively low with…	GO:0016102|diterpenoid biosynthetic process;GO:0044550|secondary metabolite biosynthetic process;	GO:0016021|integral component of membrane;GO:0016020|membrane;	GO:0020037|heme binding;GO:0005506|iron ion binding;GO:0016709|oxidoreductase activity, acting on paired donors, with incorporation or reduction of molecular oxygen, NAD(P)H as one donor, and incorporation of one atom of oxygen;	.	.
lnc_973	D04:12691835-12695131:+	evm.TU.Gh_D13G2054	0.925657	-87.1	chrD13:56007672-56011436:-	evm.TU.Gh_D13G2054	gi|823260857|ref|XP_012463150.1|	5574	0	PREDICTED: uncharacterized protein LOC105782745 [Gossypium raimondii]	gi|590575560|ref|XM_007012659.1|	1307	0	Theobroma cacao Uncharacterized protein isoform 1 (TCM_037584) mRNA, complete cds	.	.	.	.	.	.	.	.	pfam10358	NT-C2	N-terminal C2 in EEIG1 and EHBP1 proteins. This version of the C2 domain was initally identified in the vertebrate estrogen early-induced gene 1 (EEIG1), and its Drosophila ortholog required for uptake of dsRNA via the endocytotic machinery to induce RNAi silencing. It is also in C.elegans ortholog Sym-3 (SYnthetic lethal with Mec-3) and the mammalian protein EHBP1 (EH domain Binding Protein-1) t…	.	.	.	.	.
lnc_973	D04:12691835-12695131:+	evm.TU.Gh_Sca037799G01	0.978419	-87.1	chrscaffold37799:72-461:-	evm.TU.Gh_Sca037799G01	gi|823216105|ref|XP_012440785.1|	630	2e-81	PREDICTED: putative ripening-related protein 1 [Gossypium raimondii]	gi|590722226|ref|XM_007051775.1|	206	4e-103	Theobroma cacao Ripening-related protein 1 (TCM_005353) mRNA, complete cds	Q6H5X0	106	1e-27	Putative ripening-related protein 2	.	.	.	.	pfam09773	Meckelin	Meckelin (Transmembrane protein 67). Members of this family are thought to be related to the ciliary basal body. Defects result in Meckel syndrome type 3, an autosomal recessive disorder characterized by a combination of renal cysts and variably associated features including developmental anomalies of the central nervous system (typically encephalocele), hepatic ductal dysplasia and cysts, and po…	.	GO:0005576|extracellular region;	.	.	.
lnc_973	D04:12691835-12695131:+	evm.TU.Gh_D02G1588	0.920124	-87.1	chrD02:55143057-55145657:-	evm.TU.Gh_D02G1588	gi|823158907|ref|XP_012479288.1|	2122	0	PREDICTED: E3 ubiquitin-protein ligase RGLG2 isoform X1 [Gossypium raimondii]	gi|590695363|ref|XM_007044807.1|	656	0	Theobroma cacao Copine family isoform 1 (TCM_010629) mRNA, complete cds	Q9LY87	568	0	E3 ubiquitin-protein ligase RGLG2	.	.	.	.	pfam07002	Copine	Copine. This family represents a conserved region approximately 180 residues long within eukaryotic copines. Copines are Ca(2+)-dependent phospholipid-binding proteins that are thought to be involved in membrane-trafficking, and may also be involved in cell division and growth.	GO:0009850|auxin metabolic process;GO:0009690|cytokinin metabolic process;GO:0080148|negative regulation of response to water deprivation;GO:0016567|protein ubiquitination;	GO:0005634|nucleus;GO:0005886|plasma membrane;	GO:0016874|ligase activity;GO:0004842|ubiquitin-protein transferase activity;GO:0008270|zinc ion binding;	K16280	RGLG; E3 ubiquitin-protein ligase RGLG [EC:6.3.2.19]
lnc_973	D04:12691835-12695131:+	evm.TU.Gh_D11G2743	0.999313	-87.1	chrD11:56977773-56982441:+	evm.TU.Gh_D11G2743	gi|823197065|ref|XP_012434159.1|	4430	0	PREDICTED: respiratory burst oxidase homolog protein B [Gossypium raimondii]	gi|590644093|ref|XM_007030925.1|	1660	0	Theobroma cacao Respiratory burst oxidase B (TCM_026646) mRNA, complete cds	Q948T9	1394	0	Respiratory burst oxidase homolog protein B	.	.	.	.	pfam08030	NAD_binding_6	Ferric reductase NAD binding domain.	.	GO:0016021|integral component of membrane;GO:0005886|plasma membrane;	GO:0005509|calcium ion binding;GO:0016174|NAD(P)H oxidase activity;GO:0004601|peroxidase activity;	K13447	RBOH; respiratory burst oxidase [EC:1.6.3.- 1.11.1.-]
lnc_973	D04:12691835-12695131:+	evm.TU.Gh_D02G1580	0.914563	-87.1	chrD02:54506965-54507282:+	evm.TU.Gh_D02G1580	gi|823162226|ref|XP_012481041.1|	390	1e-46	PREDICTED: anther-specific protein BCP1-like [Gossypium raimondii]	.	.	.	.	.	.	.	.	.	.	.	.	pfam10731	Anophelin	Thrombin inhibitor from mosquito. Members of this family are all inhibitors of thrombin, the peptidase that is at the end of the blood coagulation cascade and which creates the clot by cleaving fibrinogen. The interaction between thrombin and fibrinogen involves two different areas of contact - via the thrombin active site and via a second substrate-binding site known as an exosite. The inhibitor…	.	.	.	.	.
lnc_973	D04:12691835-12695131:+	evm.TU.Gh_D10G0056	0.907487	-87.1	chrD10:437035-440540:-	evm.TU.Gh_D10G0056	gi|823249233|ref|XP_012457266.1|	4092	0	PREDICTED: subtilisin-like protease SBT2.5 isoform X1 [Gossypium raimondii]	gi|590614540|ref|XM_007022907.1|	1183	0	Theobroma cacao Subtilase family protein isoform 2 (TCM_026974) mRNA, complete cds	O64495	263	3e-74	Subtilisin-like protease SBT1.2	AF1652_1	56.6	2e-07	COG1404	pfam00082	Peptidase_S8	Subtilase family. Subtilases are a family of serine proteases. They appear to have independently and convergently evolved an Asp/Ser/His catalytic triad, like that found in the trypsin serine proteases (see pfam00089). Structure is an alpha/beta fold containing a 7-stranded parallel beta sheet, order 2314567.	GO:0042127|regulation of cell proliferation;GO:0010103|stomatal complex morphogenesis;	GO:0048046|apoplast;GO:0005618|cell wall;GO:0009897|external side of plasma membrane;	GO:0004252|serine-type endopeptidase activity;	.	.
lnc_973	D04:12691835-12695131:+	evm.TU.Gh_D10G0053	0.995609	-87.1	chrD10:420953-422289:-	evm.TU.Gh_D10G0053	gi|763802172|gb|KJB69110.1|	934	3e-122	hypothetical protein B456_011G005700 [Gossypium raimondii]	gi|519690399|gb|JX584294.1|	56	2e-19	Gossypium hirsutum clone NBRI_GE17564 microsatellite sequence	P59287	174	2e-49	Casbene synthase, chloroplastic	.	.	.	.	pfam01397	Terpene_synth	Terpene synthase, N-terminal domain. It has been suggested that this gene family be designated tps (for terpene synthase). It has been split into six subgroups on the basis of phylogeny, called tpsa-tpsf. tpsa includes vetispiridiene synthase, 5-epi- aristolochene synthase, and (+)-delta-cadinene synthase. tpsb includes (-)-limonene synthase. tpsc includes kaurene synthase A. tpsd includes taxadi…	GO:0006952|defense response;	GO:0009507|chloroplast;	GO:0050449|casbene synthase activity;GO:0000287|magnesium ion binding;	K12929	E4.2.3.8; casbene synthase [EC:4.2.3.8]
lnc_973	D04:12691835-12695131:+	evm.TU.Gh_D10G0052	0.906161	-87.1	chrD10:419357-420860:-	evm.TU.Gh_D10G0052	gi|823243183|ref|XP_012454247.1|	1603	0	PREDICTED: probable terpene synthase 6 [Gossypium raimondii]	gi|519687037|gb|JX580932.1|	236	2e-119	Gossypium hirsutum clone NBRI_GE13455 microsatellite sequence	B5A435	257	5e-79	Sesquiterpene synthase	.	.	.	.	pfam03936	Terpene_synth_C	Terpene synthase family, metal binding domain. It has been suggested that this gene family be designated tps (for terpene synthase). It has been split into six subgroups on the basis of phylogeny, called tpsa-tpsf. tpsa includes vetispiridiene synthase, 5-epi- aristolochene synthase, and (+)-delta-cadinene synthase. tpsb includes (-)-limonene synthase. tpsc includes kaurene synthase A. tpsd inclu…	GO:0033383|geranyl diphosphate metabolic process;	.	GO:0000287|magnesium ion binding;GO:0010334|sesquiterpene synthase activity;	.	.
lnc_973	D04:12691835-12695131:+	evm.TU.Gh_D08G1789	0.982556	-87.1	chrD08:54408781-54411541:-	evm.TU.Gh_D08G1789	gi|823152005|ref|XP_012475832.1|	1436	0	PREDICTED: uncharacterized protein LOC105792019 [Gossypium raimondii]	gi|590676357|ref|XM_007039651.1|	547	0	Theobroma cacao Dynamin-like 120 kDa protein, putative isoform 1 (TCM_015882) mRNA, complete cds	.	.	.	.	.	.	.	.	pfam06090	Ins_P5_2-kin	Inositol-pentakisphosphate 2-kinase. This is a family of inositol-pentakisphosphate 2-kinases (EC 2.7.1.158) (also known as inositol 1,3,4,5,6-pentakisphosphate 2-kinase, Ins(1,3,4,5,6)P5 2-kinase) and InsP5 2-kinase). This enzyme phosphorylates Ins(1,3,4,5,6)P5 to form Ins(1,2,3,4,5,6)P6 (also known as InsP6 or phytate). InsP6 is involved in many processes such as mRNA export, nonhomologous end-…	.	.	.	.	.
lnc_973	D04:12691835-12695131:+	evm.TU.Gh_D10G0058	0.955962	-87.1	chrD10:464408-465283:-	evm.TU.Gh_D10G0058	gi|823243976|ref|XP_012454647.1|	701	5e-88	PREDICTED: small nuclear ribonucleoprotein-associated protein B [Gossypium raimondii]	gi|590614572|ref|XM_007022916.1|	510	0	Theobroma cacao Small nuclear ribonucleoprotein associated protein B (TCM_026981) mRNA, complete cds	Q9N1Q0	125	2e-32	Small nuclear ribonucleoprotein-associated protein B'	SPAC26A3.08	94.7	1e-22	COG1958	pfam01423	LSM	LSM domain. The LSM domain contains Sm proteins as well as other related LSM (Like Sm) proteins. The U1, U2, U4/U6, and U5 small nuclear ribonucleoprotein particles (snRNPs) involved in pre-mRNA splicing contain seven Sm proteins (B/B', D1, D2, D3, E, F and G) in common, which assemble around the Sm site present in four of the major spliceosomal small nuclear RNAs. The U6 snRNP binds to the LSM (…	GO:1903146|regulation of mitophagy;GO:0000387|spliceosomal snRNP assembly;	GO:0071013|catalytic step 2 spliceosome;GO:0005829|cytosol;GO:0070062|extracellular exosome;GO:0071204|histone pre-mRNA 3'end processing complex;GO:0034709|methylosome;GO:0034719|SMN-Sm protein complex;GO:0005685|U1 snRNP;GO:0005689|U12-type spliceosomal complex;GO:0005687|U4 snRNP;GO:0005683|U7 snRNP;	GO:0071208|histone pre-mRNA DCP binding;GO:0044822|poly(A) RNA binding;	.	.
lnc_973	D04:12691835-12695131:+	evm.TU.Gh_D11G2745	0.993936	-87.1	chrD11:57004025-57004990:-	evm.TU.Gh_D11G2745	gi|823197074|ref|XP_012434162.1|	442	4e-55	PREDICTED: 40S ribosomal protein S21-like [Gossypium raimondii]	gi|590613459|ref|XM_007022608.1|	194	1e-96	Theobroma cacao 40S ribosomal protein S21 (TCM_033475) mRNA, complete cds	P35687	147	1e-45	40S ribosomal protein S21	.	.	.	.	pfam01249	Ribosomal_S21e	Ribosomal protein S21e.	GO:0000447|endonucleolytic cleavage in ITS1 to separate SSU-rRNA from 5.8S rRNA and LSU-rRNA from tricistronic rRNA transcript (SSU-rRNA, 5.8S rRNA, LSU-rRNA);GO:0000461|endonucleolytic cleavage to generate mature 3'-end of SSU-rRNA from (SSU-rRNA, 5.8S rRNA, LSU-rRNA);GO:0042274|ribosomal small subunit biogenesis;GO:0006412|translation;	GO:0022627|cytosolic small ribosomal subunit;	GO:0003735|structural constituent of ribosome;	K02971	RP-S21e, RPS21; small subunit ribosomal protein S21e
lnc_973	D04:12691835-12695131:+	evm.TU.Gh_D01G1993	0.99328	-87.1	chrD01:58669070-58676533:+	evm.TU.Gh_D01G1993	gi|763749142|gb|KJB16581.1|	1825	0	hypothetical protein B456_002G237800 [Gossypium raimondii]	gi|590632534|ref|XM_007027805.1|	619	0	Theobroma cacao Alpha/beta-Hydrolases superfamily protein isoform 1 (TCM_022732) mRNA, complete cds	Q5RBU7	281	1e-87	Lysosomal Pro-X carboxypeptidase	.	.	.	.	pfam05577	Peptidase_S28	Serine carboxypeptidase S28. These serine proteases include several eukaryotic enzymes such as lysosomal Pro-X carboxypeptidase, dipeptidyl-peptidase II, and thymus-specific serine peptidase.	.	GO:0005764|lysosome;	GO:0004180|carboxypeptidase activity;GO:0008236|serine-type peptidase activity;	K01285	PRCP; lysosomal Pro-X carboxypeptidase [EC:3.4.16.2]
lnc_973	D04:12691835-12695131:+	evm.TU.Gh_D13G0551	0.96218	-87.1	chrD13:7396168-7401268:-	evm.TU.Gh_D13G0551	gi|823258984|ref|XP_012462195.1|	2787	0	PREDICTED: BRASSINOSTEROID INSENSITIVE 1-associated receptor kinase 1-like [Gossypium raimondii]	gi|590688708|ref|XM_007042963.1|	1260	0	Theobroma cacao BRI1-associated receptor kinase (TCM_007534) mRNA, complete cds	Q94F62	919	0	BRASSINOSTEROID INSENSITIVE 1-associated receptor kinase 1	.	.	.	.	pfam00069	Pkinase	Protein kinase domain.	.	GO:0010008|endosome membrane;GO:0016021|integral component of membrane;GO:0005886|plasma membrane;	GO:0005524|ATP binding;GO:0004674|protein serine/threonine kinase activity;GO:0033612|receptor serine/threonine kinase binding;GO:0004714|transmembrane receptor protein tyrosine kinase activity;	.	.
lnc_973	D04:12691835-12695131:+	evm.TU.Gh_D02G0986	0.997579	-87.1	chrD02:23526276-23528553:+	evm.TU.Gh_D02G0986	gi|823156454|ref|XP_012478150.1|	1322	0	PREDICTED: probable prolyl 4-hydroxylase 3 [Gossypium raimondii]	gi|590594618|ref|XM_007017840.1|	571	0	Theobroma cacao 2-oxoglutarate (2OG) and Fe(II)-dependent oxygenase superfamily protein isoform 1 (TCM_034293) mRNA, complete cds	Q9LN20	410	2e-142	Probable prolyl 4-hydroxylase 3	.	.	.	.	pfam03171	2OG-FeII_Oxy	2OG-Fe(II) oxygenase superfamily. This family contains members of the 2-oxoglutarate (2OG) and Fe(II)-dependent oxygenase superfamily. This family includes the C-terminal of prolyl 4-hydroxylase alpha subunit. The holoenzyme has the activity EC:1.14.11.2 catalyzing the reaction: Procollagen L-proline + 2-oxoglutarate + O2 <=> procollagen trans- 4-hydroxy-L-proline + succinate + CO2. The full enzy…	.	GO:0005788|endoplasmic reticulum lumen;GO:0005768|endosome;GO:0005794|Golgi apparatus;GO:0005802|trans-Golgi network;	GO:0005506|iron ion binding;GO:0031418|L-ascorbic acid binding;GO:0004656|procollagen-proline 4-dioxygenase activity;	K00472	E1.14.11.2; prolyl 4-hydroxylase [EC:1.14.11.2]
lnc_973	D04:12691835-12695131:+	evm.TU.Gh_D01G1991	0.998477	-87.1	chrD01:58657820-58658668:-	evm.TU.Gh_D01G1991	gi|823136761|ref|XP_012468149.1|	1286	6e-177	PREDICTED: secoisolariciresinol dehydrogenase-like [Gossypium raimondii]	.	.	.	.	Q94KL8	276	3e-90	Secoisolariciresinol dehydrogenase (Fragment)	.	.	.	.	pfam13561	adh_short_C2	Enoyl-(Acyl carrier protein) reductase.	.	.	GO:0000166|nucleotide binding;GO:0016491|oxidoreductase activity;	.	.
lnc_973	D04:12691835-12695131:+	evm.TU.Gh_D02G0981	0.957654	-87.1	chrD02:23124677-23127708:-	evm.TU.Gh_D02G0981	gi|823156419|ref|XP_012478138.1|	5033	0	PREDICTED: receptor protein kinase CLAVATA1-like [Gossypium raimondii]	gi|590594415|ref|XM_007017783.1|	1707	0	Theobroma cacao Leucine-rich receptor-like protein kinase family protein (TCM_034252) mRNA, complete cds	Q9SYQ8	1360	0	Receptor protein kinase CLAVATA1	alr0124_1	121	4e-28	COG4886	pfam00069	Pkinase	Protein kinase domain.	GO:0030154|cell differentiation;GO:0009755|hormone-mediated signaling pathway;GO:0007275|multicellular organismal development;GO:0046777|protein autophosphorylation;GO:0009934|regulation of meristem structural organization;GO:0023014|signal transduction by protein phosphorylation;	GO:0016021|integral component of membrane;GO:0016020|membrane;GO:0000325|plant-type vacuole;GO:0005886|plasma membrane;GO:0009506|plasmodesma;	GO:0005524|ATP binding;GO:0004672|protein kinase activity;GO:0043621|protein self-association;GO:0033612|receptor serine/threonine kinase binding;GO:0004702|receptor signaling protein serine/threonine kinase activity;	K00924	E2.7.1.-
lnc_973	D04:12691835-12695131:+	evm.TU.Gh_A07G0316	0.988847	-87.1	chrA07:3919778-3920878:-	evm.TU.Gh_A07G0316	gi|823121228|ref|XP_012459695.1|	1763	0	PREDICTED: beta-1,4-mannosyl-glycoprotein 4-beta-N-acetylglucosaminyltransferase [Gossypium raimondii]	gi|590578449|ref|XM_007013452.1|	643	0	Theobroma cacao Beta-1,4-N-acetylglucosaminyltransferase family protein (TCM_038126) mRNA, complete cds	Q02527	80.1	4e-15	Beta-1,4-mannosyl-glycoprotein 4-beta-N-acetylglucosaminyltransferase	.	.	.	.	pfam04724	Glyco_transf_17	Glycosyltransferase family 17. This family represents beta-1,4-mannosyl-glycoprotein beta-1,4-N-acetylglucosaminyltransferase (EC:2.4.1.144). This enzyme transfers the bisecting GlcNAc to the core mannose of complex N-glycans. The addition of this residue is regulated during development and has functional consequences for receptor signalling, cell adhesion, and tumor progression.	GO:0006487|protein N-linked glycosylation;	GO:0000139|Golgi membrane;GO:0016021|integral component of membrane;	GO:0003830|beta-1,4-mannosylglycoprotein 4-beta-N-acetylglucosaminyltransferase activity;	K00737	MGAT3; beta-1,4-mannosyl-glycoprotein beta-1,4-N-acetylglucosaminyltransferase [EC:2.4.1.144]
lnc_973	D04:12691835-12695131:+	evm.TU.Gh_A07G0314	0.943838	-87.1	chrA07:3905932-3907833:-	evm.TU.Gh_A07G0314	gi|728848715|gb|KHG28158.1|	2813	0	hypothetical protein F383_15961 [Gossypium arboreum]	gi|590578407|ref|XM_007013441.1|	1282	0	Theobroma cacao Epsin N-terminal domain-containing protein / clathrin assembly protein-related (TCM_038121) mRNA, complete cds	Q8S9J8	663	0	Probable clathrin assembly protein At4g32285	.	.	.	.	pfam07651	ANTH	ANTH domain. AP180 is an endocytotic accessory proteins that has been implicated in the formation of clathrin-coated pits. The domain is involved in phosphatidylinositol 4,5-bisphosphate binding and is a universal adaptor for nucleation of clathrin coats.	GO:0048268|clathrin coat assembly;GO:0006897|endocytosis;	GO:0030136|clathrin-coated vesicle;GO:0005905|coated pit;GO:0005829|cytosol;GO:0005794|Golgi apparatus;GO:0005634|nucleus;GO:0005886|plasma membrane;	GO:0005545|1-phosphatidylinositol binding;	.	.
lnc_973	D04:12691835-12695131:+	evm.TU.Gh_A07G0313	0.988467	-87.1	chrA07:3902764-3904991:-	evm.TU.Gh_A07G0313	gi|728848713|gb|KHG28156.1|	2180	0	Actin-related 6 -like protein [Gossypium arboreum]	gi|590578393|ref|XM_007013437.1|	846	0	Theobroma cacao Actin related protein isoform 1 (TCM_038119) mRNA, complete cds	Q8LGE3	601	0	Actin-related protein 6	.	.	.	.	pfam00022	Actin	Actin.	GO:0030029|actin filament-based process;GO:0008283|cell proliferation;GO:0006338|chromatin remodeling;GO:0006952|defense response;GO:0007275|multicellular organismal development;GO:0009910|negative regulation of flower development;GO:0006355|regulation of transcription, DNA-templated;GO:0009266|response to temperature stimulus;	GO:0005737|cytoplasm;GO:0005856|cytoskeleton;GO:0005634|nucleus;	GO:0005200|structural constituent of cytoskeleton;	K11662	ACTR6, ARP6; actin-related protein 6
lnc_973	D04:12691835-12695131:+	evm.TU.Gh_A07G0311	0.981557	-87.1	chrA07:3882041-3886329:-	evm.TU.Gh_A07G0311	gi|823121212|ref|XP_012458869.1|	1061	1e-144	PREDICTED: protein LURP-one-related 5-like [Gossypium raimondii]	gi|590578374|ref|XM_007013432.1|	265	1e-135	Theobroma cacao Uncharacterized protein (TCM_038117) mRNA, complete cds	.	.	.	.	.	.	.	.	pfam04525	Tub_2	Tubby C 2. The structure of this family has been solved. It comprises a 12-stranded beta barrel with a central C-terminal alpha helix. This helix is thought to be a transmembrane helix. It is structurally similar to the C-terminal domain of the Tubby protein. In plants it plays a role in defense against pathogens.	.	.	.	.	.
lnc_973	D04:12691835-12695131:+	evm.TU.Gh_D04G0087	0.994322	-87.1	chrD04:1179052-1179680:-	evm.TU.Gh_D04G0087	gi|823251692|ref|XP_012458483.1|	651	1e-83	PREDICTED: uncharacterized protein LOC105779263 [Gossypium raimondii]	.	.	.	.	.	.	.	.	.	.	.	.	pfam00756	Esterase	Putative esterase. This family contains Esterase D. However it is not clear if all members of the family have the same function. This family is related to the pfam00135 family.	.	.	.	.	.
lnc_973	D04:12691835-12695131:+	evm.TU.Gh_A09G1283	0.914345	-87.1	chrA09:65184888-65185804:-	evm.TU.Gh_A09G1283	gi|823174374|ref|XP_012485761.1|	1418	0	PREDICTED: secoisolariciresinol dehydrogenase-like [Gossypium raimondii]	gi|590632680|ref|XM_007027846.1|	464	0	Theobroma cacao Short chain alcohol dehydrogenase, putative (TCM_022825) mRNA, complete cds	Q94KL7	280	7e-92	Secoisolariciresinol dehydrogenase (Fragment)	.	.	.	.	pfam13561	adh_short_C2	Enoyl-(Acyl carrier protein) reductase.	.	.	GO:0016491|oxidoreductase activity;	.	.
lnc_973	D04:12691835-12695131:+	evm.TU.Gh_D05G1099	0.96662	-87.1	chrD05:9359145-9366843:-	evm.TU.Gh_D05G1099	gi|823224783|ref|XP_012445170.1|	7675	0	PREDICTED: ABC transporter G family member 39-like isoform X1 [Gossypium raimondii]	gi|590616805|ref|XM_007023547.1|	2562	0	Theobroma cacao Pleiotropic drug resistance 11 (TCM_027690) mRNA, complete cds	Q7PC84	2172	0	ABC transporter G family member 39	.	.	.	.	pfam01061	ABC2_membrane	ABC-2 type transporter.	GO:0006855|drug transmembrane transport;GO:0000302|response to reactive oxygen species;	GO:0016021|integral component of membrane;GO:0005886|plasma membrane;	GO:0005524|ATP binding;GO:0016887|ATPase activity;	.	.
lnc_973	D04:12691835-12695131:+	evm.TU.Gh_A08G0413	0.982109	-87.1	chrA08:5387128-5389350:-	evm.TU.Gh_A08G0413	gi|823147289|ref|XP_012473558.1|	3639	0	PREDICTED: calcium-transporting ATPase 12, plasma membrane-type-like [Gossypium raimondii]	gi|590716781|ref|XM_007050405.1|	1202	0	Theobroma cacao ATPase E1-E2 type family protein / haloacid dehalogenase-like hydrolase family protein (TCM_004258) mRNA, complete cds	Q9LY77	900	0	Calcium-transporting ATPase 12, plasma membrane-type	.	.	.	.	pfam00122	E1-E2_ATPase	E1-E2 ATPase.	.	GO:0016021|integral component of membrane;	GO:0005524|ATP binding;GO:0005388|calcium-transporting ATPase activity;GO:0046872|metal ion binding;	K01537	E3.6.3.8; Ca2+-transporting ATPase [EC:3.6.3.8]
lnc_973	D04:12691835-12695131:+	evm.TU.Gh_D08G0084	0.965307	-87.1	chrD08:677516-678766:-	evm.TU.Gh_D08G0084	gi|823145903|ref|XP_012472831.1|	295	6e-32	PREDICTED: 60S acidic ribosomal protein P2-1-like [Gossypium raimondii]	gi|590587108|ref|XM_007015822.1|	203	2e-101	Theobroma cacao 60S acidic ribosomal protein P2B, putative (TCM_041471) mRNA, complete cds	P41099	99.4	7e-26	60S acidic ribosomal protein P2	SPBP8B7.06	72.4	3e-16	COG2058	pfam00428	Ribosomal_60s	60s Acidic ribosomal protein. This family includes archaebacterial L12, eukaryotic P0, P1 and P2.	GO:0006414|translational elongation;	GO:0005840|ribosome;	GO:0003735|structural constituent of ribosome;	.	.
lnc_973	D04:12691835-12695131:+	evm.TU.Gh_A07G1598	0.904442	-87.1	chrA07:62571096-62580635:+	evm.TU.Gh_A07G1598	gi|823127642|ref|XP_012437916.1|	2068	0	PREDICTED: polygalacturonase QRT2-like [Gossypium raimondii]	gi|590724607|ref|XM_007052455.1|	485	0	Theobroma cacao Pectin lyase-like superfamily protein, putative (TCM_005873) mRNA, complete cds	P35336	468	1e-160	Polygalacturonase	CAC0355	92.4	2e-19	COG5434	pfam00295	Glyco_hydro_28	Glycosyl hydrolases family 28. Glycosyl hydrolase family 28 includes polygalacturonase EC:3.2.1.15 as well as rhamnogalacturonase A(RGase A), EC:3.2.1.-. These enzymes is important in cell wall metabolizm.	GO:0005975|carbohydrate metabolic process;GO:0071555|cell wall organization;GO:0009835|fruit ripening;	GO:0005618|cell wall;GO:0005576|extracellular region;	GO:0004650|polygalacturonase activity;	.	.
lnc_973	D04:12691835-12695131:+	evm.TU.Gh_A01G0013	0.942934	-87.1	chrA01:83512-84586:-	evm.TU.Gh_A01G0013	gi|823129626|ref|XP_012449436.1|	1323	0	PREDICTED: protein FEZ-like [Gossypium raimondii]	gi|586637258|gb|KC847234.1|	807	0	Gossypium hirsutum NAC domain protein NAC57 mRNA, complete cds	Q9FIW5	172	1e-49	Putative NAC domain-containing protein 94	.	.	.	.	pfam02365	NAM	No apical meristem (NAM) protein. This is a family of no apical meristem (NAM) proteins these are plant development proteins. Mutations in NAM result in the failure to develop a shoot apical meristem in petunia embryos. NAM is indicated as having a role in determining positions of meristems and primordial. One member of this family NAP (NAC-like, activated by AP3/PI) is encoded by the target gene…	GO:0006355|regulation of transcription, DNA-templated;GO:0006351|transcription, DNA-templated;	GO:0005634|nucleus;	GO:0003677|DNA binding;	.	.
lnc_973	D04:12691835-12695131:+	evm.TU.Gh_A09G1261	0.927682	-87.1	chrA09:64702765-64704003:-	evm.TU.Gh_A09G1261	gi|823174256|ref|XP_012485721.1|	2107	0	PREDICTED: E3 ubiquitin-protein ligase PUB23 [Gossypium raimondii]	gi|590632942|ref|XM_007027928.1|	694	0	Theobroma cacao Plant U-box 23 (TCM_022966) mRNA, complete cds	Q84TG3	519	0	E3 ubiquitin-protein ligase PUB23	.	.	.	.	pfam04564	U-box	U-box domain. This domain is related to the Ring finger pfam00097 but lacks the zinc binding residues.	GO:0006952|defense response;GO:0051865|protein autoubiquitination;GO:0016567|protein ubiquitination;GO:0010200|response to chitin;GO:0009414|response to water deprivation;	GO:0005829|cytosol;	GO:0016874|ligase activity;GO:0004842|ubiquitin-protein transferase activity;	.	.
lnc_973	D04:12691835-12695131:+	evm.TU.Gh_A07G1593	0.96994	-87.1	chrA07:62216849-62218559:+	evm.TU.Gh_A07G1593	gi|823126232|ref|XP_012488001.1|	714	1e-94	PREDICTED: microsomal glutathione S-transferase 3-like [Gossypium raimondii]	.	.	.	.	Q9CPU4	105	1e-27	Microsomal glutathione S-transferase 3	.	.	.	.	pfam01124	MAPEG	MAPEG family. This family is has been called MAPEG (Membrane Associated Proteins in Eicosanoid and Glutathione metabolizm). It includes proteins such as Prostaglandin E synthase. This enzyme catalyses the synthesis of PGE2 from PGH2 (produced by cyclooxygenase from arachidonic acid). Because of structural similarities in the active sites of FLAP, LTC4 synthase and PGE synthase, substrates for eac…	GO:0010243|response to organonitrogen compound;	GO:0005789|endoplasmic reticulum membrane;GO:0070062|extracellular exosome;GO:0016021|integral component of membrane;GO:0016020|membrane;GO:0005635|nuclear envelope;	GO:0004602|glutathione peroxidase activity;GO:0004364|glutathione transferase activity;	K00799	GST, gst; glutathione S-transferase [EC:2.5.1.18]
lnc_973	D04:12691835-12695131:+	evm.TU.Gh_A07G1590	0.937925	-87.1	chrA07:62085878-62087982:-	evm.TU.Gh_A07G1590	gi|728841150|gb|KHG20593.1|	2789	0	putative inactive receptor kinase -like protein [Gossypium arboreum]	gi|590648251|ref|XM_007032057.1|	1123	0	Theobroma cacao Receptor-like kinase 1 (TCM_017464) mRNA, complete cds	Q9LP77	628	0	Probable inactive receptor kinase At1g48480	.	.	.	.	pfam00069	Pkinase	Protein kinase domain.	GO:0009755|hormone-mediated signaling pathway;GO:0046777|protein autophosphorylation;GO:0007178|transmembrane receptor protein serine/threonine kinase signaling pathway;	GO:0016021|integral component of membrane;GO:0005886|plasma membrane;GO:0009506|plasmodesma;GO:0005774|vacuolar membrane;	GO:0005524|ATP binding;GO:0001653|peptide receptor activity;GO:0004675|transmembrane receptor protein serine/threonine kinase activity;GO:0031625|ubiquitin protein ligase binding;	.	.
lnc_973	D04:12691835-12695131:+	evm.TU.Gh_A07G1591	0.996743	-87.1	chrA07:62105669-62106425:+	evm.TU.Gh_A07G1591	gi|823129442|ref|XP_012448324.1|	1124	3e-154	PREDICTED: probable glutathione S-transferase [Gossypium raimondii]	gi|590648669|ref|XM_007032156.1|	306	2e-158	Theobroma cacao Glutathione S-transferase TAU 19 (TCM_017689) mRNA, complete cds	Q9C8M3	241	4e-78	Glutathione S-transferase U28	.	.	.	.	pfam00043	GST_C	Glutathione S-transferase, C-terminal domain. GST conjugates reduced glutathione to a variety of targets including S-crystallin from squid, the eukaryotic elongation factor 1-gamma, the HSP26 family of stress-related proteins and auxin-regulated proteins in plants. Stringent starvation proteins in Escherichia coli are also included in the alignment but are not known to have GST activity. The glut…	GO:0046686|response to cadmium ion;GO:0009636|response to toxic substance;GO:0009407|toxin catabolic process;	GO:0005737|cytoplasm;GO:0005829|cytosol;	GO:0004364|glutathione transferase activity;	K00799	GST, gst; glutathione S-transferase [EC:2.5.1.18]
lnc_973	D04:12691835-12695131:+	evm.TU.Gh_A01G0016	0.946404	-87.1	chrA01:104865-114020:-	evm.TU.Gh_A01G0016	gi|823129640|ref|XP_012449505.1|	4433	0	PREDICTED: transportin-1-like [Gossypium raimondii]	gi|590684074|ref|XM_007041691.1|	1971	0	Theobroma cacao Transportin 1 isoform 1 (TCM_006568) mRNA, complete cds	Q8H0U4	1351	0	Transportin-1	.	.	.	.	pfam13513	HEAT_EZ	HEAT-like repeat. The HEAT repeat family is related to armadillo/beta-catenin-like repeats (see pfam00514). These EZ repeats are found in subunits of cyanobacterial phycocyanin lyase and other proteins and probably carry out a scaffolding role.	GO:0006886|intracellular protein transport;	GO:0005737|cytoplasm;GO:0005654|nucleoplasm;	.	.	.
lnc_973	D04:12691835-12695131:+	evm.TU.Gh_D08G0557	0.98674	-87.1	chrD08:6478120-6480848:-	evm.TU.Gh_D08G0557	gi|823147488|ref|XP_012473655.1|	1530	0	PREDICTED: solute carrier family 25 member 44 isoform X1 [Gossypium raimondii]	gi|590651220|ref|XM_007032781.1|	698	0	Theobroma cacao Mitochondrial substrate carrier family protein (TCM_018946) mRNA, complete cds	Q8BGF9	151	4e-41	Solute carrier family 25 member 44	.	.	.	.	pfam00153	Mito_carr	Mitochondrial carrier protein.	GO:0055085|transmembrane transport;	GO:0016021|integral component of membrane;GO:0005743|mitochondrial inner membrane;GO:0005739|mitochondrion;	.	K15121	SLC25A44; solute carrier family 25, member 44
lnc_973	D04:12691835-12695131:+	evm.TU.Gh_D13G0085	0.92399	-87.1	chrD13:873770-877019:-	evm.TU.Gh_D13G0085	gi|823257281|ref|XP_012461268.1|	965	9e-128	PREDICTED: quinone oxidoreductase-like protein 2 homolog [Gossypium raimondii]	gi|590570687|ref|XM_007011349.1|	400	0	Theobroma cacao GroES-like zinc-binding alcohol dehydrogenase family protein isoform 3 (TCM_045590) mRNA, complete cds	A7RK30	110	3e-26	Quinone oxidoreductase-like protein 2 homolog	.	.	.	.	pfam00107	ADH_zinc_N	Zinc-binding dehydrogenase.	.	.	GO:0016491|oxidoreductase activity;GO:0008270|zinc ion binding;	K00344	qor, CRYZ; NADPH2:quinone reductase [EC:1.6.5.5]
lnc_973	D04:12691835-12695131:+	evm.TU.Gh_A01G0015	0.945306	-87.1	chrA01:97534-103883:+	evm.TU.Gh_A01G0015	gi|823129636|ref|XP_012449485.1|	2704	0	PREDICTED: dual specificity protein kinase splB-like isoform X1 [Gossypium raimondii]	gi|590683961|ref|XM_007041661.1|	775	0	Theobroma cacao ACT-like protein tyrosine kinase family protein isoform 1 (TCM_006543) mRNA, complete cds	Q2MHE4	259	2e-78	Serine/threonine-protein kinase HT1	.	.	.	.	pfam07714	Pkinase_Tyr	Protein tyrosine kinase.	.	.	GO:0005524|ATP binding;GO:0004674|protein serine/threonine kinase activity;	.	.
lnc_973	D04:12691835-12695131:+	evm.TU.Gh_D11G3062	0.968828	-87.1	chrD11:62537992-62541892:-	evm.TU.Gh_D11G3062	gi|823199180|ref|XP_012434829.1|	1814	0	PREDICTED: uncharacterized protein LOC105761532 [Gossypium raimondii]	gi|590639201|ref|XM_007029542.1|	758	0	Theobroma cacao Kinase superfamily protein isoform 2 (TCM_025483) mRNA, complete cds	.	.	.	.	.	.	.	.	pfam00069	Pkinase	Protein kinase domain.	.	.	.	.	.
lnc_973	D04:12691835-12695131:+	evm.TU.Gh_D11G0426	0.968295	-87.1	chrD11:3591240-3592037:-	evm.TU.Gh_D11G0426	gi|376372998|gb|AFB35653.1|	1296	6e-179	ERF8 [Gossypium hirsutum]	gi|376372997|gb|JN656957.1|	750	0	Gossypium hirsutum ERF8 mRNA, complete cds	Q40479	208	1e-64	Ethylene-responsive transcription factor 2	.	.	.	.	pfam00847	AP2	AP2 domain. This 60 amino acid residue domain can bind to DNA and is found in transcription factor proteins.	GO:0006952|defense response;GO:0009873|ethylene-activated signaling pathway;GO:0006351|transcription, DNA-templated;	GO:0005634|nucleus;	GO:0003677|DNA binding;GO:0003700|transcription factor activity, sequence-specific DNA binding;	.	.
lnc_973	D04:12691835-12695131:+	evm.TU.Gh_D11G0236	0.988803	-87.1	chrD11:1965207-1965902:+	evm.TU.Gh_D11G0236	gi|823183149|ref|XP_012488749.1|	983	4e-132	PREDICTED: uncharacterized protein LOC105801935 isoform X2 [Gossypium raimondii]	gi|529067308|gb|JX964322.1|	216	2e-108	Gossypium hirsutum clone NBRI_TRANS-591 microsatellite sequence	.	.	.	.	.	.	.	.	pfam04794	YdjC	YdjC-like protein. Family of YdjC-like proteins. This region is possibly involved in the the cleavage of cellobiose-phosphate.	.	.	.	.	.
lnc_973	D04:12691835-12695131:+	evm.TU.Gh_A05G1331	0.929407	-87.1	chrA05:13635020-13635814:+	evm.TU.Gh_A05G1331	gi|823219968|ref|XP_012442702.1|	1317	0	PREDICTED: ethylene-responsive transcription factor ERF091-like [Gossypium raimondii]	gi|590624035|ref|XM_007025429.1|	320	4e-166	Theobroma cacao AP2/ERF domain-containing transcription factor, putative (TCM_029772) mRNA, complete cds	O49515	130	4e-34	Ethylene-responsive transcription factor ERF091	.	.	.	.	pfam00847	AP2	AP2 domain. This 60 amino acid residue domain can bind to DNA and is found in transcription factor proteins.	GO:0009873|ethylene-activated signaling pathway;GO:0010200|response to chitin;GO:0006351|transcription, DNA-templated;	GO:0005634|nucleus;	GO:0003677|DNA binding;GO:0003700|transcription factor activity, sequence-specific DNA binding;	.	.
lnc_973	D04:12691835-12695131:+	evm.TU.Gh_A13G0135	0.992881	-87.1	chrA13:1537498-1548934:-	evm.TU.Gh_A13G0135	gi|823260169|ref|XP_012462805.1|	8447	0	PREDICTED: clathrin heavy chain 1 [Gossypium raimondii]	gi|590561835|ref|XM_007008862.1|	4075	0	Theobroma cacao Clathrin, heavy chain isoform 1 (TCM_042478) mRNA, complete cds	Q0WNJ6	3130	0	Clathrin heavy chain 1	.	.	.	.	pfam13838	Clathrin_H_link	Clathrin-H-link. This short domain is found on clathrins, and often appears on proteins directly downstream from the Clathrin-link domain pfam09268.	GO:0006897|endocytosis;GO:0006886|intracellular protein transport;	GO:0030132|clathrin coat of coated pit;GO:0030130|clathrin coat of trans-Golgi network vesicle;GO:0005794|Golgi apparatus;GO:0005886|plasma membrane;GO:0009506|plasmodesma;GO:0005774|vacuolar membrane;GO:0005773|vacuole;	GO:0005198|structural molecule activity;	K04646	CLTC; clathrin heavy chain
lnc_973	D04:12691835-12695131:+	evm.TU.Gh_A13G0130	0.944534	-87.1	chrA13:1486923-1489912:-	evm.TU.Gh_A13G0130	gi|823265303|ref|XP_012465388.1|	2094	0	PREDICTED: protein trichome birefringence-like 33 [Gossypium raimondii]	gi|590561605|ref|XM_007008794.1|	637	0	Theobroma cacao Trichome birefringence-like 33 isoform 1 (TCM_042434) mRNA, complete cds	F4IH21	659	0	Protein trichome birefringence-like 33	.	.	.	.	pfam13839	PC-Esterase	GDSL/SGNH-like Acyl-Esterase family found in Pmr5 and Cas1p. The PC-Esterase family is comprised of Cas1p, the Homo sapiens C7orf58, Arabidopsis thaliana PMR5 and a group of plant freezing resistance/coldacclimatization proteins typified by Arabidopsis thaliana ESKIMO1. animal FAM55D proteins, and animal FAM113 proteins. The PC-Esterase family has features that are both similar and different from…	.	GO:0016021|integral component of membrane;	.	.	.
lnc_973	D04:12691835-12695131:+	evm.TU.Gh_A13G0138	0.998127	-87.1	chrA13:1578651-1581580:-	evm.TU.Gh_A13G0138	gi|823259812|ref|XP_012462620.1|	2463	0	PREDICTED: zinc finger CCCH domain-containing protein 29-like [Gossypium raimondii]	gi|590561936|ref|XM_007008889.1|	786	0	Theobroma cacao Zinc finger family protein (TCM_042489) mRNA, complete cds	Q9XEE6	546	0	Zinc finger CCCH domain-containing protein 29	.	.	.	.	pfam12796	Ank_2	Ankyrin repeats (3 copies).	GO:0050832|defense response to fungus;GO:0006355|regulation of transcription, DNA-templated;GO:0010200|response to chitin;GO:0009409|response to cold;	GO:0005634|nucleus;	GO:0003677|DNA binding;GO:0046872|metal ion binding;GO:0003700|transcription factor activity, sequence-specific DNA binding;	.	.
lnc_973	D04:12691835-12695131:+	evm.TU.Gh_D11G0237	0.948231	-87.1	chrD11:1966116-1969449:-	evm.TU.Gh_D11G0237	gi|823183143|ref|XP_012488747.1|	2280	0	PREDICTED: probable polygalacturonase [Gossypium raimondii]	gi|590679139|ref|XM_007040434.1|	783	0	Theobroma cacao Pectin lyase-like superfamily protein (TCM_016449) mRNA, complete cds	A7PZL3	415	5e-139	Probable polygalacturonase	TM0437	163	7e-44	COG5434	pfam00295	Glyco_hydro_28	Glycosyl hydrolases family 28. Glycosyl hydrolase family 28 includes polygalacturonase EC:3.2.1.15 as well as rhamnogalacturonase A(RGase A), EC:3.2.1.-. These enzymes is important in cell wall metabolizm.	GO:0005975|carbohydrate metabolic process;	GO:0016021|integral component of membrane;	GO:0004650|polygalacturonase activity;	.	.
[truncated: 2,660 more rows]
