# Supplementary material for: The long non-coding RNA lncRNA973 is involved in cotton response to salt stress
Source: BMC Plant Biol. 2019 Oct 30;19:459. doi: 10.1186/s12870-019-2088-0 (PMC6822370; doi:10.1186/s12870-019-2088-0)
Supplement: Supplementary file 7 — Additional file 7: Table S2. Gene-specific primers and probes used in the research. (XLSX 13 kb) [file 12870_2019_2088_MOESM7_ESM.xlsx]

## Sheet: Sheet1
Additional file 7: Table S2 Primers and probes used in the research.
Name	Gene ID	Primer and probe Sequence (5'-3')
qRT-PCR primers
lncRNA973 X1-F		AGGAGTGAGATCAAACCAGGAG
lncRNA973 X1-R		AAACAAGGCAAACCCAGAAA
lncRNA973 X2-F		GACTGAGGGATGGGGAGGAG
lncRNA973 X2-R		ACCAAACGCCCTCTACAGTCAT
GhUBQ7-F		AGAGGTCGAGTCTTCGGACA
GhUBQ7-R		GCTTGATCTTCTTGGGCTTG
AtActin2-F		CATCAGGAAGGACTTGTACGG
AtActin2-R		GATGGACCTGACTCGTCATAC
tRNA-F		GGGCAGTAAGGGTCGGAGAA
tRNA-R		ATAACTCCCCCCCGAACACA
U6-F		GGGGACATCCGATAAAATTG
U6-R		TTTGGACCATTTCTCGATTTG
GhRBOHB-F	Gh_D11G2743	CGAGGTTTAAAGACGGCGACGA
GhRBOHB-R		AAGCTGGGATCCAAACGATGGC
GhRBOHD-F	Gh_A05G1666	TTGGGGTAGCCCTACACGGAAT
GhRBOHD-R		GGAAGATTGAGCTTGTTGCGCC
GhNHX7-F	Gh_D02G1385	GGAGGTCTTATGAGTTGGCCCG
GhNHX7-R		TAACTGCATGGCTCTCGCTGAC
GhRD22-F	Gh_A05G0584	TGTGCCACTTCGTTTGAGTCGT
GhRD22-R		TTTCGCAAGCTCGTTGGCTAGT
GhSOD-F	Gh_A13G1450	CCAACTACCGTGACTGGGAAC
GhSOD-R		CACAGCCATCATCACCAACAG
GhCAT-F	Gh_D03G0021	AAGAGTAGGTGGCGCGAATCAC
GhCAT-R		CAACGGGAAGATGTCCTCTGGC
GhPOD-F	Gh_D09G2046	AGCAGGACATTAGCAGACAGCG
GhPOD-R		CGTGGGCAAGTTGCTCTACACT
GhP5CS-F	Gh_D11G3311	ACTTGACGGCAAAGGTTGTGCT
GhP5CS-R		TCGTAAGGTGTTCGACGAGTGC
GhMYB5-F	Gh_D05G0393	AACTGCTCGGAAACAGGTGGTC
GhMYB5-R		TCCAACTCCAGAGGCTCCTTGT
GhWRKY46-F	Gh_A07G1274	GCTGATTCCATGCACACTTCCG
GhWRKY46-R		CCATAGTGGACTGATCGGTACTGG
GhNAC29-F	Gh_D02G1270	GGTCCAATTTCCCAACTTTTGGGTG
GhNAC29-R		TGGTCACCTGTGGTATTACTGGC
GhERF62-F	Gh_A09G1832	AGTTGCAGGCTCTATCGCAAGG
GhERF62-R		CTCAGCTGTACGCCATCAGCAT
GhPHO2-F	Gh_D06G1375	AAGGTGTTGGCTGTGTCTCAGG
GhPHO2-R		CCTCGCATACACGGACATAGATGG
ghr-miR399-F		TGCCAAAGGAGATTTGCCCCG
ath-miR399b-F		TGCCAAAGGAGAGTTGCCCTG
AtPHO2-F	AT2G33770	GGTTGACAAAATAGTTGAGCGT
AtPHO2-R		CTTCTACAGTGCAAACAGTTCC
AtSOD-F	AT1G08830	AGGAAACATCACTGTTGGAGAT
AtSOD-R		GAGTTTGGTCCAGTAAGAGGAA
AtP5CS1-F	AT2G39800	AGCTTGATGACGTTATCGATCT
AtP5CS1-R		AGATTCCATCAGCATGACCTAG
AtNHX7-F	AT2G01980	ATTTTGATGCAGTCAGTGGATG
AtNHX7-R		GCAAGCAGATTCTAGTCTTTCG
AtCAT-F	AT4G35090	CTTCTCCTATGCCGATACTCAG
AtCAT-R		CAATAATGCACCTCTCACGTTT
AtRD29A-F	AT5G52310	TTCTGTAAGGACGACGTTTACA
AtRD29A-R		CGTACTCGTTACATCCTCTGTT
AtNAC3-F	AT3G15500	ACGAAGAGCTGATGGTTGAATA
AtNAC3-R		TCCGTCGAGATAACTTTATCCG
AtMYB5-F	AT3G13540	GCTTCCTAAGAGAGCTGGTTTA
AtMYB5-R		TAATTCCTCCACGTTTAACCGA
AtWRKY46-F	AT2G46400	GTTTAGCAGTGAAGCAAGTTCA
AtWRKY46-R		CTTCCGATTGCTCTGTAACATG
AtERF-F	AT4G13620	TCATTCTCTGGACAAACACTCA
AtERF-R		GAAGAACTCAAGAACCCGTAGA
AtPOD-F	AT5G05340	TGATCGACAACATCAAATCAGC
AtPOD-R		TACTTTCACATTCCAGTTCGGT
AtRBOHB-F	AT1G09090	AATAGGCTTGCACGCTATATCT
AtRBOHB-R		GACGTAGGCCACTAACATAAGA
AtRBOHD-F	AT5G47910	AGCTTCACAATTATTGCACGAG
AtRBOHD-R		TCTCCAGTTAGGTTTAGCGAAG
Probes
lncRNA973-probe1		aatatagcagagtgagcgcaga
lncRNA973-probe2		acttatacttcagaatcacgtt
GhUBQ7-probe1		gagacggaggacaaggtgta
GhUBQ7-probe2		gtagaagcggactctactca
Ox-expression primers
lncRNA973-F		AAATGGCTGTTTGGTTCG
lncRNA973-R		ACCATTACAATAGTCACTCAAAAC
lncRNA973-JD-F		CTAACTTGCCAGTGTTTCTCTTTG
lncRNA973-JD-R		AAATGGCTGTTTGGTTCGC
VIGS primers
lncRNA973-VIGS-F		ggatccTCAATGTATGTCCCTGGTGG
lncRNA973-VIGS-R		ctcgagAAACAGCACACTATCAAAAAACAG
GhCLA1-VIGS-F		ggatccTATTTTGCTGAGGCTTTGATTG
GhCLA1-VIGS-R		ctcgagTCTTGGGTAACGGAAACAGC
